# Supplementary material for: Chromosomal instability shapes the tumor microenvironment of esophageal adenocarcinoma via a cGAS–chemokine–myeloid axis
Source: Sci Adv. 2026 Mar 11;12(11):eaeb1611. doi: 10.1126/sciadv.aeb1611 (PMC12978254; doi:10.1126/sciadv.aeb1611)
Supplement: Supplementary file 2 — Tables S1 to S9 [file sciadv.aeb1611_tables_s1_to_s9.zip]

Archive with 9 entries (9 files):
- sciadv.aeb1611_table_s1.xlsx
- sciadv.aeb1611_table_s2.xlsx
- sciadv.aeb1611_table_s3.xlsx
- sciadv.aeb1611_table_s4.xlsx
- sciadv.aeb1611_table_s5.xlsx
- sciadv.aeb1611_table_s6.xlsx
- sciadv.aeb1611_table_s7.xlsx
- sciadv.aeb1611_table_s8.xlsx
- sciadv.aeb1611_table_s9.xlsx
