# Supplementary material for: Chromosomal instability shapes the tumor microenvironment of esophageal adenocarcinoma via a cGAS–chemokine–myeloid axis
Source: Sci Adv. 2026 Mar 11;12(11):eaeb1611. doi: 10.1126/sciadv.aeb1611 (PMC12978254; doi:10.1126/sciadv.aeb1611)
Supplement: Supplementary file 2 — Tables S1 to S9 [file sciadv.aeb1611_tables_s1_to_s9.zip › sciadv.aeb1611_table_s1.xlsx]

## Sheet: CINmn
Gene_Symbol	ENSEMBL_ID	Description: Top 70 genes whose expression is most significantly associated with inherent cGAS+ MN burdens in an in vitro isogenic CP-A cell line model.
LINC02575	ENSG00000228709	Source: This publication.
CXCL8	ENSG00000169429
EDA	ENSG00000158813
PIGW	ENSG00000277161
DDIAS	ENSG00000165490
HAS1	ENSG00000105509
MEFV	ENSG00000103313
UQCC1	ENSG00000101019
ZNF726	ENSG00000213967
MRM2	ENSG00000122687
NUDT1	ENSG00000106268
FOXP4-AS1	ENSG00000234753
DACT2	ENSG00000164488
FPR1	ENSG00000171051
SLC43A3	ENSG00000134802
CNTNAP2	ENSG00000174469
SRGN	ENSG00000122862
HLA-DPA1	ENSG00000231389
AC002480.1	ENSG00000128581
MRGPRX3	ENSG00000179826
CPPED1	ENSG00000103381
SGPP2	ENSG00000163082
NUDCD3	ENSG00000015676
CCT6A	ENSG00000146731
LINC01432	ENSG00000234435
CCDC71L	ENSG00000253276
NFKBIA	ENSG00000100906
ZNF394	ENSG00000160908
TRMT6	ENSG00000089195
AL928654.4	ENSG00000279495
LINC01234	ENSG00000249550
AR	ENSG00000169083
IL7R	ENSG00000168685
FJX1	ENSG00000179431
POLD2	ENSG00000106628
QSOX2	ENSG00000165661
HLA-DRB1	ENSG00000196126
RPA3	ENSG00000106399
CSF3	ENSG00000108342
USP2	ENSG00000036672
USP2-AS1	ENSG00000245248
TTC26	ENSG00000105948
MIR548XHG	ENSG00000224141
BAG2	ENSG00000112208
CADPS2	ENSG00000081803
ZNF486	ENSG00000256229
ATIC	ENSG00000138363
FABP6	ENSG00000170231
LSG1	ENSG00000041802
RITA1	ENSG00000139405
POLR2J	ENSG00000005075
TEAD2	ENSG00000074219
LRWD1	ENSG00000161036
SCRN1	ENSG00000136193
DNAJC30	ENSG00000176410
GATC	ENSG00000257218
VPS41	ENSG00000006715
NT5C3B	ENSG00000141698
ICAM2	ENSG00000108622
LSM5	ENSG00000106355
IPO5P1	ENSG00000269837
ECSIT	ENSG00000130159
IFT22	ENSG00000128581
CLPB	ENSG00000162129
SYS1	ENSG00000204070
CPSF1P1	ENSG00000214076
LZTR1	ENSG00000099949
LINC02454	ENSG00000256268
OR51B5	ENSG00000167355
KCNK17	ENSG00000124780

## Sheet: CIN70
Gene_Symbol	ENSEMBL_ID	Description: Top 70 genes most consistently correlated with total functional aneuploidy in several cancer types.
TPX2	ENSG00000088325	Source (DOI): 10.1038/ng1861
PRC1	ENSG00000198901
FOXM1	ENSG00000111206
CDC2	ENSG00000170312
TGIF2	ENSG00000118707
MCM2	ENSG00000073111
H2AZ1	ENSG00000164032
TOP2A	ENSG00000131747
PCNA	ENSG00000132646
UBE2C	ENSG00000175063
MELK	ENSG00000165304
TRIP13	ENSG00000071539
CEP250	ENSG00000126001
MCM7	ENSG00000166508
RNASEH2A	ENSG00000104889
RAD51AP1	ENSG00000111247
KIF20A	ENSG00000112984
CDC45	ENSG00000093009
MAD2L1	ENSG00000164109
ESPL1	ENSG00000135476
CCNB2	ENSG00000157456
FEN1	ENSG00000168496
TTK	ENSG00000112742
CCT5	ENSG00000150753
RFC4	ENSG00000163918
ATAD2	ENSG00000156802
CKAP5	ENSG00000175216
NUP205	ENSG00000155561
CDC20	ENSG00000117399
CKS2	ENSG00000123975
RRM2	ENSG00000171848
ELAVL1	ENSG00000066044
CCNB1	ENSG00000134057
RRM1	ENSG00000167325
AURKB	ENSG00000178999
MSH6	ENSG00000116062
EZH2	ENSG00000106462
CTPS1	ENSG00000171793
DKC1	ENSG00000130826
OIP5	ENSG00000104147
CDCA8	ENSG00000134690
PTTG1	ENSG00000164611
CEP55	ENSG00000138180
H2AX	ENSG00000188486
CMAS	ENSG00000111726
NCAPH	ENSG00000121152
MCM10	ENSG00000065328
LSM4	ENSG00000130520
NCAPG2	ENSG00000146918
ASF1B	ENSG00000105011
ZWINT	ENSG00000122952
PBK	ENSG00000168078
ZWILCH	ENSG00000174442
CDCA3	ENSG00000111665
ECT2	ENSG00000114346
CDC6	ENSG00000094804
UNG	ENSG00000076248
MTCH2	ENSG00000109919
RAD21	ENSG00000164754
ACTL6A	ENSG00000136518
PDCD2L	ENSG00000126249
SFRS2	ENSG00000161547
HDGF	ENSG00000143321
NXT1	ENSG00000132661
NEK2	ENSG00000117650
DHCR7	ENSG00000172893
AURKA	ENSG00000087586
NDUFAB1	ENSG00000004779
NEMP1	ENSG00000166881
KIF4A	ENSG00000090889

## Sheet: NC-NF-kB (Reactome)
Gene_Symbol	ENSEMBL_ID	Gene set: REACTOME_TNFR2_NON_CANONICAL_NF_KB_PATHWAY
MAP3K14	ENSG00000006062	Source (DOI): 10.3180/r-hsa-5668541.1
TNFRSF12A	ENSG00000006327
PSMB1	ENSG00000008018
PSMC4	ENSG00000013275
BIRC3	ENSG00000023445
TNFRSF1B	ENSG00000028137
PSMA4	ENSG00000041357
TNFRSF17	ENSG00000048462
TNFRSF9	ENSG00000049249
CUL1	ENSG00000055130
TNFRSF1A	ENSG00000067182
PSME4	ENSG00000068878
FBXW11	ENSG00000072803
NFKB2	ENSG00000077150
PSMC5	ENSG00000087191
PSME1	ENSG00000092010
PSMD5	ENSG00000095261
PSMD8	ENSG00000099341
PSMC6	ENSG00000100519
PSMA3	ENSG00000100567
PSMC1	ENSG00000100764
PSMB5	ENSG00000100804
PSMA6	ENSG00000100902
PSME2	ENSG00000100911
CD40	ENSG00000101017
PSMA7	ENSG00000101182
PSMD10	ENSG00000101843
CD40LG	ENSG00000102245
TNFSF13B	ENSG00000102524
PSMD7	ENSG00000103035
RELB	ENSG00000104856
PSMA2	ENSG00000106588
TNFSF8	ENSG00000106952
PSMD3	ENSG00000108344
PSMD11	ENSG00000108671
BIRC2	ENSG00000110330
PSMD9	ENSG00000110801
LTBR	ENSG00000111321
SKP1	ENSG00000113558
PSMD14	ENSG00000115233
FASLG	ENSG00000117560
TNFSF4	ENSG00000117586
TNFSF18	ENSG00000120337
TNFSF11	ENSG00000120659
TNFRSF8	ENSG00000120949
TNFSF9	ENSG00000125657
CD70	ENSG00000125726
TNFSF14	ENSG00000125735
PSMF1	ENSG00000125818
PSMB2	ENSG00000126067
TRAF2	ENSG00000127191
SEM1	ENSG00000127922
PSMA1	ENSG00000129084
UBE2M	ENSG00000130725
EDA2R	ENSG00000131080
TRAF3	ENSG00000131323
PSME3	ENSG00000131467
EDAR	ENSG00000135960
PSMB7	ENSG00000136930
CD27	ENSG00000139193
TNFRSF11A	ENSG00000141655
PSMB6	ENSG00000142507
PSMA5	ENSG00000143106
RPS27A	ENSG00000143947
UBA3	ENSG00000144744
UBC	ENSG00000150991
PSMA8	ENSG00000154611
TNFRSF14	ENSG00000157873
EDA	ENSG00000158813
PSMD4	ENSG00000159352
PSMB4	ENSG00000159377
TNFRSF13C	ENSG00000159958
PSMC2	ENSG00000161057
TNFSF13	ENSG00000161955
PSMD6	ENSG00000163636
TNFRSF11B	ENSG00000164761
PSMC3	ENSG00000165916
BTRC	ENSG00000166167
UBB	ENSG00000170315
PSMD1	ENSG00000173692
PSMD2	ENSG00000175166
TNFSF15	ENSG00000181634
PSMD13	ENSG00000185627
EDARADD	ENSG00000186197
TNFRSF4	ENSG00000186827
TNFRSF18	ENSG00000186891
PSMD12	ENSG00000197170
PSMB8	ENSG00000204264
LTB	ENSG00000204487
TNF	ENSG00000204490
PSMB10	ENSG00000205220
PSMB8	ENSG00000206298
LTB	ENSG00000206437
TNF	ENSG00000206439
CHUK	ENSG00000213341
TNFRSF25	ENSG00000215788
UBA52	ENSG00000221983
PSMB11	ENSG00000222028
LTB	ENSG00000223448
TNF	ENSG00000223952
PSMB8	ENSG00000226201
LTA	ENSG00000226979
LTB	ENSG00000227507
TNF	ENSG00000228321
TNF	ENSG00000228849
PSMB8	ENSG00000230034
TNF	ENSG00000230108
LTA	ENSG00000230279
PSMB8	ENSG00000230669
LTB	ENSG00000231314
LTA	ENSG00000231408
PSMB8	ENSG00000231631
TNF	ENSG00000232810
PSMB8	ENSG00000235715
LTB	ENSG00000236237
PSMB8	ENSG00000236443
LTB	ENSG00000236925
LTB	ENSG00000238114
TNFSF12	ENSG00000239697
PSMB9	ENSG00000239836
PSMB9	ENSG00000240065
PSMB9	ENSG00000240118
TNFRSF13B	ENSG00000240505
PSMB9	ENSG00000240508
PSMB9	ENSG00000242711
PSMB9	ENSG00000243067
TNFRSF6B	ENSG00000243509
PSMB9	ENSG00000243594
PSMB9	ENSG00000243958
TNFRSF14	ENSG00000273936
PSMB3	ENSG00000275903
PSMB3	ENSG00000277791
PSMC4	ENSG00000281221
PSME2	ENSG00000284889
PSME1	ENSG00000284916

## Sheet: IFN-α response (Hallmark)
Gene_Symbol	ENSEMBL_ID	Gene set: HALLMARK_INTERFERON_ALPHA_RESPONSE
ADAR	ENSG00000160710	Source (DOI): 10.1016/j.cels.2015.12.004
B2M	ENSG00000166710
BATF2	ENSG00000168062
BST2	ENSG00000130303
C1S	ENSG00000182326
CASP1	ENSG00000137752
CASP8	ENSG00000064012
CCRL2	ENSG00000121797
CD47	ENSG00000196776
CD74	ENSG00000019582
CMPK2	ENSG00000134326
CNP	ENSG00000173786
CSF1	ENSG00000184371
CXCL10	ENSG00000169245
CXCL11	ENSG00000169248
DDX60	ENSG00000137628
DHX58	ENSG00000108771
EIF2AK2	ENSG00000055332
ELF1	ENSG00000120690
EPSTI1	ENSG00000133106
MVB12A	ENSG00000141971
TENT5A	ENSG00000112773
CMTR1	ENSG00000137200
GBP2	ENSG00000162645
GBP4	ENSG00000162654
GMPR	ENSG00000137198
HERC6	ENSG00000138642
HLA-C	ENSG00000204525
IFI27	ENSG00000165949
IFI30	ENSG00000216490
IFI35	ENSG00000068079
IFI44	ENSG00000137965
IFI44L	ENSG00000137959
IFIH1	ENSG00000115267
IFIT2	ENSG00000119922
IFIT3	ENSG00000119917
IFITM1	ENSG00000185885
IFITM2	ENSG00000185201
IFITM3	ENSG00000142089
IL15	ENSG00000164136
IL4R	ENSG00000077238
IL7	ENSG00000104432
IRF1	ENSG00000125347
IRF2	ENSG00000168310
IRF7	ENSG00000185507
IRF9	ENSG00000213928
ISG15	ENSG00000187608
ISG20	ENSG00000172183
LAMP3	ENSG00000078081
LAP3	ENSG00000002549
LGALS3BP	ENSG00000108679
LPAR6	ENSG00000139679
LY6E	ENSG00000160932
MOV10	ENSG00000155363
MX1	ENSG00000157601
NCOA7	ENSG00000111912
NMI	ENSG00000123609
NUB1	ENSG00000013374
OAS1	ENSG00000089127
OASL	ENSG00000135114
OGFR	ENSG00000060491
PARP12	ENSG00000059378
PARP14	ENSG00000173193
PARP9	ENSG00000138496
PLSCR1	ENSG00000188313
PNPT1	ENSG00000138035
HELZ2	ENSG00000130589
PROCR	ENSG00000101000
PSMA3	ENSG00000100567
PSMB8	ENSG00000204264
PSMB9	ENSG00000240065
PSME1	ENSG00000092010
PSME2	ENSG00000100911
RIPK2	ENSG00000104312
RNF31	ENSG00000092098
RSAD2	ENSG00000134321
RTP4	ENSG00000136514
SAMD9	ENSG00000205413
SAMD9L	ENSG00000177409
SELL	ENSG00000188404
SLC25A28	ENSG00000155287
SP110	ENSG00000135899
STAT2	ENSG00000170581
TAP1	ENSG00000168394
TDRD7	ENSG00000196116
TMEM140	ENSG00000146859
TRAFD1	ENSG00000135148
TRIM14	ENSG00000106785
TRIM21	ENSG00000132109
TRIM25	ENSG00000121060
TRIM26	ENSG00000234127
TRIM5	ENSG00000132256
TXNIP	ENSG00000265972
UBA7	ENSG00000182179
UBE2L6	ENSG00000156587
USP18	ENSG00000184979
WARS1	ENSG00000140105

## Sheet: CXCR1_2 ligands
Gene_Symbol	ENSEMBL_ID	Description: Known human CXCR1 and CXCR2 ligands.
CXCL1	ENSG00000163739
CXCL2	ENSG00000081041
CXCL3	ENSG00000163734
CXCL5	ENSG00000163735
CXCL6	ENSG00000124875
PPBP	ENSG00000163736
CXCL8	ENSG00000169429

## Sheet: cGAS-STING
Gene_Symbol	ENSEMBL_ID
cGAS	ENSG00000164430
STING1	ENSG00000184584

## Sheet: Myeloid
Gene_Symbol	ENSEMBL_ID	Description: Top 50 genes whose expression is exclusively and most significantly enriched in the myeloid cell compartment of human EAC tumors (through snRNA-seq).
CD163	ENSG00000177575	Source: This publication.
SLC11A1	ENSG00000018280
ITGAX	ENSG00000140678
MS4A6A	ENSG00000110077
TFEC	ENSG00000105967
SPP1	ENSG00000118785
TLR2	ENSG00000137462
CD86	ENSG00000114013
FPR3	ENSG00000187474
FCGR2A	ENSG00000143226
SIGLEC1	ENSG00000088827
PLA2G7	ENSG00000146070
SLC16A10	ENSG00000112394
ST18	ENSG00000147488
ZNF804A	ENSG00000170396
MRC1	ENSG00000260314
WDFY4	ENSG00000128815
CYBB	ENSG00000165168
SDS	ENSG00000135094
IGSF21	ENSG00000117154
MS4A7	ENSG00000166927
SPI1	ENSG00000066336
MS4A4A	ENSG00000110079
FGD2	ENSG00000146192
MERTK	ENSG00000153208
AQP9	ENSG00000103569
FGR	ENSG00000000938
C1QB	ENSG00000173369
MMP2-AS1	ENSG00000260135
MS4A4E	ENSG00000214787
NPL	ENSG00000135838
FMN1	ENSG00000248905
RASSF4	ENSG00000107551
FLVCR2	ENSG00000119686
LY86	ENSG00000112799
FCGR3A	ENSG00000203747
KCNE1	ENSG00000180509
CLEC5A	ENSG00000258227
VSIG4	ENSG00000155659
LILRB3	ENSG00000204577
MPP1	ENSG00000130830
HLA-DMB	ENSG00000242574
BTK	ENSG00000010671
SLCO2B1	ENSG00000137491
FCGR2B	ENSG00000072694
CD74	ENSG00000019582
EMILIN2	ENSG00000132205
KYNU	ENSG00000115919
MMP12	ENSG00000262406
TRPM2	ENSG00000142185

## Sheet: Lymphoid
Gene_Symbol	ENSEMBL_ID	Description: Top 50 genes whose expression is exclusively and most significantly enriched in the lymphoid cell compartment of human EAC tumors (through snRNA-seq).
CD247	ENSG00000198821	Source: This publication.
THEMIS	ENSG00000172673
CD96	ENSG00000153283
LINC01934	ENSG00000234663
ITK	ENSG00000113263
GRAP2	ENSG00000100351
CD2	ENSG00000116824
ZNF831	ENSG00000124203
DTHD1	ENSG00000197057
PYHIN1	ENSG00000163564
TTN	ENSG00000155657
LINC02694	ENSG00000175779
SCML4	ENSG00000146285
SLAMF1	ENSG00000117090
GNLY	ENSG00000115523
CD6	ENSG00000013725
GPR174	ENSG00000147138
IKZF3	ENSG00000161405
LINC00426	ENSG00000238121
KLRK1	ENSG00000213809
PRKCQ	ENSG00000065675
IL12RB2	ENSG00000081985
ICOS	ENSG00000163600
PPP2R2B	ENSG00000156475
SIRPG	ENSG00000089012
IFNG-AS1	ENSG00000255733
TIGIT	ENSG00000181847
NLRC3	ENSG00000167984
ACAP1	ENSG00000072818
TESPA1	ENSG00000135426
FCRL5	ENSG00000143297
CXCL13	ENSG00000156234
SPOCK2	ENSG00000107742
LINC02446	ENSG00000256039
CD3E	ENSG00000198851
LINC01619	ENSG00000257242
CCDC141	ENSG00000163492
TNIP3	ENSG00000050730
BFSP2-AS1	ENSG00000249993
MAP4K1	ENSG00000104814
ZAP70	ENSG00000115085
TRBC1	ENSG00000211751
SKAP1	ENSG00000141293
NIBAN1	ENSG00000135842
ITGAE	ENSG00000083457
IL2RB	ENSG00000100385
CD28	ENSG00000178562
LCK	ENSG00000182866
IGHG1	ENSG00000211896
NUGGC	ENSG00000189233

## Sheet: Tumor-expressed checkpoints
Gene_Symbol	ENSEMBL_ID	Checkpoint_Target	Description: Literature-curated list of immune checkpoints expressed by tumor cells.
CD274	ENSG00000120217	PD-1	Source: This publication.
PDCD1LG2	ENSG00000197646	PD-1
CD47	ENSG00000196776	SIRPA (macrophages)
CD276	ENSG00000103855	T cells, NK cells (noncanonical; broadly inhibitory)
VTCN1	ENSG00000134258	T cells (noncanonical; inhibitory)
VSIR	ENSG00000107738	PSGL-1, VSIG-3 (mainly T cells, myeloid cells)
CD200	ENSG00000091972	CD200R1 (macrophages, DCs)
LGALS9	ENSG00000168961	TIM-3 (T cells, myeloid cells)
HLA-E	ENSG00000204592	NKG2A (NK cells, CD8+ T cells)
ENPP1	ENSG00000197594	cGAMP (indirect, suppresses cGAS-STING sensing)
PVR	ENSG00000073008	TIGIT, CD96, DNAM-1 (T cells, NK cells)
IDO1	ENSG00000131203	Depletes tryptophan (indirect metabolic suppression)
NECTIN2	ENSG00000130202	TIGIT, CD96, DNAM-1 (T cells, NK cells)
CD58	ENSG00000116815	CD2 (T cells, NK cells)
CEACAM1	ENSG00000079385	TIM-3 (T cells), homophilic interactions

## Sheet: T cell exhaustion
Gene_Symbol	ENSEMBL_ID	Description: Literature-curated list of T cell exhaustion markers.
PDCD1	ENSG00000188389	Source: This publication.
CTLA4	ENSG00000163599
LAG3	ENSG00000089692
HAVCR2	ENSG00000135077
TIGIT	ENSG00000181847
CD160	ENSG00000117281
CD244	ENSG00000122223
BTLA	ENSG00000186265
TOX	ENSG00000198846
TOX2	ENSG00000124191
NR4A1	ENSG00000123358
NR4A2	ENSG00000153234
NR4A3	ENSG00000119508
EOMES	ENSG00000163508
BATF	ENSG00000156127
NFATC1	ENSG00000131196
ENTPD1	ENSG00000138185
CD38	ENSG00000004468
CD101	ENSG00000134256
CD69	ENSG00000110848
CXCL13	ENSG00000156234
FABP5	ENSG00000164687
KLRC1	ENSG00000134545
KLRG1	ENSG00000139187

[truncated: 1 more sheets: Proliferation]
