# Supplementary material for: Chromosomal instability shapes the tumor microenvironment of esophageal adenocarcinoma via a cGAS–chemokine–myeloid axis
Source: Sci Adv. 2026 Mar 11;12(11):eaeb1611. doi: 10.1126/sciadv.aeb1611 (PMC12978254; doi:10.1126/sciadv.aeb1611)
Supplement: Supplementary file 2 — Tables S1 to S9 [file sciadv.aeb1611_tables_s1_to_s9.zip › sciadv.aeb1611_table_s2.xlsx]

## Sheet: Sheet1
		All patients (distinct)
		n=28
Age	Range	34-75
	Median	66.5
Sex	Male	24 (85.7%)
	Female	4 (14.3%)
Neoadjuvant Tx	Chemo (CX/ECX/ECF/OX)	18 (67.9%)
	Chemo (FLOT)	4 (14.3%)
	CRT (Taxol/Carbo)	5 (17.9%)
	Chemo-IO	1 (3.6%)
		0	1	2	3	4a
Stage T		0 (0%)	0 (0%)	12 (42.9%)	13 (46.4%)	3 (10.7%)
Post Path T		4 (14.3%)	6 (21.4%)	1 (3.6%)	13 (46.4%)	4 (14.3%)
		0	1	2	3
Stage N		12 (42.9%)	9 (32.1%)	6 (21.4%)	1 (3.6%)
Post Path N		12 (42.9%)	11 (39.3%)	4 (14.3%)	1 (3.6%)
