# Supplementary material for: Chromosomal instability shapes the tumor microenvironment of esophageal adenocarcinoma via a cGAS–chemokine–myeloid axis
Source: Sci Adv. 2026 Mar 11;12(11):eaeb1611. doi: 10.1126/sciadv.aeb1611 (PMC12978254; doi:10.1126/sciadv.aeb1611)
Supplement: Supplementary file 2 — Tables S1 to S9 [file sciadv.aeb1611_tables_s1_to_s9.zip › sciadv.aeb1611_table_s3.xlsx]

## Sheet: Sheet1
Compartment	Primary antibody	Clone	Supplier	Catalog number	Antibody dilution	Tag
Malignant	Ki67	D2H10	Cell Signaling Technology	44092SF	1:500	146 Nd
	Pan-CK	AE1+AE3	ThermoFisher Scientific	CF190321	1:100	147 Sm
	CK18	Polyclonal	ThermoFisher Scientific	PA5-14263	1:1,000	173 Yb
Endothelial	CD31	89C2	Cell Signaling Technology	85873SF	1:500	158 Gd
Fibroblast	Vimentin	D21H3	Cell Signaling Technology	46173SF	1:500	142 Nd
	αSMA	1A4	ThermoFisher Scientific	14-9760-82	1:200	174 Yb
	COL1A1	E8F4L	Cell Signaling Technology	81375SF	1:100	150 Nd
Pan-Immune	CD45	D9M8I	Cell Signaling Technology	47937SF	1:200	165 Ho
Lymphoid	CD8α	C8/144B	BioLegend	372902	1:100	151 Eu
	CD4	EPR6855	Abcam	ab181724	1:100	153 Eu
	δTCR	H-41	Santa Cruz Biotechnology	sc-100289	1:200	156 Gd
	CD3ε	D7A6E	Cell Signaling Technology	85061BF	1:500	161 Dy
	CD79a	EP3618	Abcam	ab239891	1:100	162 Dy
	FoxP3	236A/E7	Abcam	ab96048	1:800	167 Er
	CD56	E7X9M	Cell Signaling Technology	88856SF	1:100	168 Er
	Granzyme B	D6E9W	Cell Signaling Technology	79903SF	1:100	171 Yb
Myeloid	MPO	Polyclonal	R&D	AF3667	1:100	141 Pr
	CD15	W6D3	BioLegend	323002	1:50	144 Nd
	CD163	EDHu-1	BioRad	MCA1853	1:100	145 Nd
	HLA-DR	LN3	ThermoFisher Scientific	14-9956-82	1:100	149 Sm
	CD14	Polyclonal	ProteinTech	17000-1-AP	1:200	163 Dy
	CD11c	D3V1E	Cell Signaling Technology	93233SF	1:100	169 Tm
	CD16	EPR16784	Abcam	ab215977	1:100	170 Er
	HIF1α	EP1215Y	Abcam	ab210073	1:500	175 Lu
	CD68	C68/684	Abcam	ab213098	1:100	176 Yb
