# Supplementary material for: Chromosomal instability shapes the tumor microenvironment of esophageal adenocarcinoma via a cGAS–chemokine–myeloid axis
Source: Sci Adv. 2026 Mar 11;12(11):eaeb1611. doi: 10.1126/sciadv.aeb1611 (PMC12978254; doi:10.1126/sciadv.aeb1611)
Supplement: Supplementary file 2 — Tables S1 to S9 [file sciadv.aeb1611_tables_s1_to_s9.zip › sciadv.aeb1611_table_s4.xlsx]

## Sheet: Sheet1
Target gene	Target sequence oligomers (5'-3')	Gene target site (exon)
TP53 (FW)	ATGTGTAACAGTTCCTGCAT	7
TP53 (REV)	ATGCAGGAACTGTTACACAT
CDKN2A (FW)	ACGCACCGAATAGTTACGGT	1
CDKN2A (REV)	ACCGTAACTATTCGGTGCGT
CGAS (FW)	ATCCCTCCGTACGAGAATGG	1
CGAS (REV)	CCATTCTCGTACGGAGGGAT
