# Supplementary material for: Chromosomal instability shapes the tumor microenvironment of esophageal adenocarcinoma via a cGAS–chemokine–myeloid axis
Source: Sci Adv. 2026 Mar 11;12(11):eaeb1611. doi: 10.1126/sciadv.aeb1611 (PMC12978254; doi:10.1126/sciadv.aeb1611)
Supplement: Supplementary file 2 — Tables S1 to S9 [file sciadv.aeb1611_tables_s1_to_s9.zip › sciadv.aeb1611_table_s5.xlsx]

## Sheet: Sheet1
Target gene	Oligonucleotide sequence (5'-3')
p53 KO (FW)	CTGGCCTCATCTTGGGCCTG
p53 KO (REV)	CAAGTGGCTCCTGACCTGGA
CDKN2A (FW)	GCTGACTGGCTGGCCACGGC
CDKN2A (REV)	GCAAACTTCGTCCTCCAGAG
