# Supplementary material for: Chromosomal instability shapes the tumor microenvironment of esophageal adenocarcinoma via a cGAS–chemokine–myeloid axis
Source: Sci Adv. 2026 Mar 11;12(11):eaeb1611. doi: 10.1126/sciadv.aeb1611 (PMC12978254; doi:10.1126/sciadv.aeb1611)
Supplement: Supplementary file 2 — Tables S1 to S9 [file sciadv.aeb1611_tables_s1_to_s9.zip › sciadv.aeb1611_table_s6.xlsx]

## Sheet: Sheet1
Name	Supplier	Catalog number	Dilution
p-IRF-3 (Ser396) (4D4G)	Cell Signaling Technology	#4947	1:500
IRF-3 (D83B9)	Cell Signaling Technology	#4302	1:1,000
cGAS (D1D3G)	Cell Signaling Technology	#15102	1:1,000 (WB); 1:200 (IF)
NF-κB2 p100/p52	Cell Signaling Technology	#4882	1:1,000
p53 (DO-1)	Santa Cruz Biotechnology	sc-126	1:1,000
p21 (F-5)	Santa Cruz Biotechnology	sc-6246	1:1,000
MCAK (EPR14838)	Abcam	ab187652	1:1,000
Cas9 (S. pyogenes) (7A9-3A3)	Cell Signaling Technology	#14697	1:1,000
Cyclophilin B (D1V5J)	Cell Signaling Technology	#43603	1:1,000
Vinculin (H-10)	Santa Cruz Biotechnology	sc-25336	1:1,000
Beta actin	GeneTex	GT5512	1:10,000
