# Supplementary material for: Chromosomal instability shapes the tumor microenvironment of esophageal adenocarcinoma via a cGAS–chemokine–myeloid axis
Source: Sci Adv. 2026 Mar 11;12(11):eaeb1611. doi: 10.1126/sciadv.aeb1611 (PMC12978254; doi:10.1126/sciadv.aeb1611)
Supplement: Supplementary file 2 — Tables S1 to S9 [file sciadv.aeb1611_tables_s1_to_s9.zip › sciadv.aeb1611_table_s7.xlsx]

## Sheet: Sheet1
Target type	Target gene	Forward sequence (5'-3')	Reverse sequence (5'-3')
Inflammatory (INF)	IL6	ACTCACCTCTTCAGAACGAATTG	CCATCTTTGGAAGGTTCAGGTTG
	CXCL8	GACTTCCAAGCTGGCCGT	GAATTCTCAGCCCTCTTCA
	CXCL2	GCATCGCCCATGGTTAAGA	TCAGGAACAGCCACCAATAAG
	CXCL1	GCTCCTGCGAGTGGCACTGC	GGGCCTCCTTCAGGAACAGCC
Interferon (IFN)	IFIT2	AAGCACCTCAAAGGGCAAAAC	TCGGCCCATGTGATAGTAGAC
	CXCL10	GGTGAGAAGAGATGTCTGAATCC	GTCCATCCTTGGAAGCACTGCA
	CCL5	TGCCCACATCAAGGAGTATTT	CTTTCGGGTGACAAAGACG
cGAS–STING	cGAS	CGGGAGCTACTATGAGCACG	GCCATGTTTCTTCTTGGAAACCA
	STING	CCAGAGCACACTCTCCGGTA	CGCATTTGGGAGGGAGTAGTA
Housekeeping	18S	GCCCGAAGCGTTTACTTTGA	TCCATTATTCCTAGCTGCGGTATC
