# Supplementary material for: Chromosomal instability shapes the tumor microenvironment of esophageal adenocarcinoma via a cGAS–chemokine–myeloid axis
Source: Sci Adv. 2026 Mar 11;12(11):eaeb1611. doi: 10.1126/sciadv.aeb1611 (PMC12978254; doi:10.1126/sciadv.aeb1611)
Supplement: Supplementary file 2 — Tables S1 to S9 [file sciadv.aeb1611_tables_s1_to_s9.zip › sciadv.aeb1611_table_s8.xlsx]

## Sheet: Interferon
Pathway	Database	Pathway_Group
HALLMARK_INTERFERON_ALPHA_RESPONSE	HALLMARK	Interferon	HALLMARK (human MSigDB): 10.1016/j.cels.2015.12.004
HALLMARK_INTERFERON_GAMMA_RESPONSE	HALLMARK	Interferon	REACTOME: doi.org/10.1093/nar/gkad1025
REACTOME_ANTIVIRAL_MECHANISM_BY_IFN_STIMULATED_GENES	REACTOME	Interferon	WP (WikiPathways): doi.org/10.1093/nar/gkad960
REACTOME_DDX58_IFIH1_MEDIATED_INDUCTION_OF_INTERFERON_ALPHA_BETA	REACTOME	Interferon	PID (the Pathway Interaction Database): 10.1093/nar/gkn653
REACTOME_DEX_H_BOX_HELICASES_ACTIVATE_TYPE_I_IFN_AND_INFLAMMATORY_CYTOKINES_PRODUCTION	REACTOME	Interferon	KEGG (Kyoto Encyclopedia of Genes and Genomes): 10.1093/nar/30.1.42
REACTOME_GENE_AND_PROTEIN_EXPRESSION_BY_JAK_STAT_SIGNALING_AFTER_INTERLEUKIN_12_STIMULATION	REACTOME	Interferon	BIOCARTA: doi.org/10.1089/152791601750294344
REACTOME_INTERFERON_ALPHA_BETA_SIGNALING	REACTOME	Interferon	GO-BP (Gene Ontology - Biological Process): 10.5281/zenodo.10536401
REACTOME_INTERFERON_GAMMA_SIGNALING	REACTOME	Interferon
REACTOME_INTERFERON_SIGNALING	REACTOME	Interferon
REACTOME_IRF3_MEDIATED_ACTIVATION_OF_TYPE_1_IFN	REACTOME	Interferon
REACTOME_IRF3_MEDIATED_INDUCTION_OF_TYPE_I_IFN	REACTOME	Interferon
REACTOME_LRR_FLII_INTERACTING_PROTEIN_1_LRRFIP1_ACTIVATES_TYPE_I_IFN_PRODUCTION	REACTOME	Interferon
REACTOME_REGULATION_OF_IFNA_SIGNALING	REACTOME	Interferon
REACTOME_REGULATION_OF_IFNG_SIGNALING	REACTOME	Interferon
REACTOME_ZBP1_DAI_MEDIATED_INDUCTION_OF_TYPE_I_IFNS	REACTOME	Interferon
WP_HOSTPATHOGEN_INTERACTION_OF_HUMAN_CORONAVIRUSES_INTERFERON_INDUCTION	WP	Interferon
WP_INTERFERON_TYPE_I_SIGNALING_PATHWAYS	WP	Interferon
WP_OVERVIEW_OF_INTERFERONSMEDIATED_SIGNALING_PATHWAY	WP	Interferon
WP_TYPE_I_INTERFERON_INDUCTION_AND_SIGNALING_DURING_SARSCOV2_INFECTION	WP	Interferon
WP_TYPE_II_INTERFERON_SIGNALING_IFNG	WP	Interferon
WP_TYPE_III_INTERFERON_SIGNALING	WP	Interferon
PID_IFNG_PATHWAY	PID	Interferon
KEGG_JAK_STAT_SIGNALING_PATHWAY	KEGG	Interferon
BIOCARTA_IFNA_PATHWAY	BIOCARTA	Interferon
BIOCARTA_IFNG_PATHWAY	BIOCARTA	Interferon
GOBP_CELLULAR_RESPONSE_TO_INTERFERON_ALPHA	GO-BP	Interferon
GOBP_CELLULAR_RESPONSE_TO_INTERFERON_BETA	GO-BP	Interferon
GOBP_CELLULAR_RESPONSE_TO_INTERFERON_GAMMA	GO-BP	Interferon
GOBP_INTERFERON_ALPHA_PRODUCTION	GO-BP	Interferon
GOBP_INTERFERON_BETA_PRODUCTION	GO-BP	Interferon
GOBP_INTERFERON_GAMMA_MEDIATED_SIGNALING_PATHWAY	GO-BP	Interferon
GOBP_INTERFERON_GAMMA_PRODUCTION	GO-BP	Interferon
GOBP_POSITIVE_REGULATION_OF_INTERFERON_ALPHA_PRODUCTION	GO-BP	Interferon
GOBP_POSITIVE_REGULATION_OF_INTERFERON_BETA_PRODUCTION	GO-BP	Interferon
GOBP_POSITIVE_REGULATION_OF_INTERFERON_GAMMA_PRODUCTION	GO-BP	Interferon
GOBP_POSITIVE_REGULATION_OF_RESPONSE_TO_INTERFERON_GAMMA	GO-BP	Interferon
GOBP_POSITIVE_REGULATION_OF_TYPE_I_INTERFERON_MEDIATED_SIGNALING_PATHWAY	GO-BP	Interferon
GOBP_POSITIVE_REGULATION_OF_TYPE_I_INTERFERON_PRODUCTION	GO-BP	Interferon
GOBP_POSITIVE_REGULATION_OF_TYROSINE_PHOSPHORYLATION_OF_STAT_PROTEIN	GO-BP	Interferon
GOBP_REGULATION_OF_PEPTIDYL_SERINE_PHOSPHORYLATION_OF_STAT_PROTEIN	GO-BP	Interferon
GOBP_REGULATION_OF_RESPONSE_TO_INTERFERON_GAMMA	GO-BP	Interferon
GOBP_REGULATION_OF_TYPE_I_INTERFERON_MEDIATED_SIGNALING_PATHWAY	GO-BP	Interferon
GOBP_RESPONSE_TO_INTERFERON_ALPHA	GO-BP	Interferon
GOBP_RESPONSE_TO_INTERFERON_BETA	GO-BP	Interferon
GOBP_RESPONSE_TO_INTERFERON_GAMMA	GO-BP	Interferon
GOBP_RESPONSE_TO_TYPE_I_INTERFERON	GO-BP	Interferon
GOBP_SERINE_PHOSPHORYLATION_OF_STAT_PROTEIN	GO-BP	Interferon
GOBP_TYPE_I_INTERFERON_PRODUCTION	GO-BP	Interferon
GOBP_TYPE_III_INTERFERON_PRODUCTION	GO-BP	Interferon
GOBP_TYROSINE_PHOSPHORYLATION_OF_STAT_PROTEIN	GO-BP	Interferon

## Sheet: Inflammatory response
Pathway	Database	Pathway_Group
HALLMARK_INFLAMMATORY_RESPONSE	HALLMARK	Inflammatory response	HALLMARK (human MSigDB): 10.1016/j.cels.2015.12.004
HALLMARK_TNFA_SIGNALING_VIA_NFKB	HALLMARK	Inflammatory response	REACTOME: doi.org/10.1093/nar/gkad1025
REACTOME_ADORA2B_MEDIATED_ANTI_INFLAMMATORY_CYTOKINES_PRODUCTION	REACTOME	Inflammatory response	WP (WikiPathways): doi.org/10.1093/nar/gkad960
REACTOME_ANTI_INFLAMMATORY_RESPONSE_FAVOURING_LEISHMANIA_PARASITE_INFECTION	REACTOME	Inflammatory response	PID (the Pathway Interaction Database): 10.1093/nar/gkn653
REACTOME_CD163_MEDIATING_AN_ANTI_INFLAMMATORY_RESPONSE	REACTOME	Inflammatory response	KEGG (Kyoto Encyclopedia of Genes and Genomes): 10.1093/nar/30.1.42
REACTOME_CHEMOKINE_RECEPTORS_BIND_CHEMOKINES	REACTOME	Inflammatory response	BIOCARTA: doi.org/10.1089/152791601750294344
REACTOME_CLEC7A_INFLAMMASOME_PATHWAY	REACTOME	Inflammatory response	GO-BP (Gene Ontology - Biological Process): 10.5281/zenodo.10536401
REACTOME_CYTOKINE_SIGNALING_IN_IMMUNE_SYSTEM	REACTOME	Inflammatory response
REACTOME_DECTIN_1_MEDIATED_NONCANONICAL_NF_KB_SIGNALING	REACTOME	Inflammatory response
REACTOME_FCERI_MEDIATED_NF_KB_ACTIVATION	REACTOME	Inflammatory response
REACTOME_IL_6_TYPE_CYTOKINE_RECEPTOR_LIGAND_INTERACTIONS	REACTOME	Inflammatory response
REACTOME_INFLAMMASOMES	REACTOME	Inflammatory response
REACTOME_INTERLEUKIN_1_FAMILY_SIGNALING	REACTOME	Inflammatory response
REACTOME_INTERLEUKIN_1_PROCESSING	REACTOME	Inflammatory response
REACTOME_INTERLEUKIN_1_SIGNALING	REACTOME	Inflammatory response
REACTOME_INTERLEUKIN_10_SIGNALING	REACTOME	Inflammatory response
REACTOME_INTERLEUKIN_12_FAMILY_SIGNALING	REACTOME	Inflammatory response
REACTOME_INTERLEUKIN_12_SIGNALING	REACTOME	Inflammatory response
REACTOME_INTERLEUKIN_15_SIGNALING	REACTOME	Inflammatory response
REACTOME_INTERLEUKIN_17_SIGNALING	REACTOME	Inflammatory response
REACTOME_INTERLEUKIN_18_SIGNALING	REACTOME	Inflammatory response
REACTOME_INTERLEUKIN_2_FAMILY_SIGNALING	REACTOME	Inflammatory response
REACTOME_INTERLEUKIN_2_SIGNALING	REACTOME	Inflammatory response
REACTOME_INTERLEUKIN_20_FAMILY_SIGNALING	REACTOME	Inflammatory response
REACTOME_INTERLEUKIN_21_SIGNALING	REACTOME	Inflammatory response
REACTOME_INTERLEUKIN_23_SIGNALING	REACTOME	Inflammatory response
REACTOME_INTERLEUKIN_27_SIGNALING	REACTOME	Inflammatory response
REACTOME_INTERLEUKIN_3_INTERLEUKIN_5_AND_GM_CSF_SIGNALING	REACTOME	Inflammatory response
REACTOME_INTERLEUKIN_35_SIGNALLING	REACTOME	Inflammatory response
REACTOME_INTERLEUKIN_36_PATHWAY	REACTOME	Inflammatory response
REACTOME_INTERLEUKIN_37_SIGNALING	REACTOME	Inflammatory response
REACTOME_INTERLEUKIN_4_AND_INTERLEUKIN_13_SIGNALING	REACTOME	Inflammatory response
REACTOME_INTERLEUKIN_6_FAMILY_SIGNALING	REACTOME	Inflammatory response
REACTOME_INTERLEUKIN_6_SIGNALING	REACTOME	Inflammatory response
REACTOME_INTERLEUKIN_7_SIGNALING	REACTOME	Inflammatory response
REACTOME_INTERLEUKIN_9_SIGNALING	REACTOME	Inflammatory response
REACTOME_INTERLEUKIN_RECEPTOR_SHC_SIGNALING	REACTOME	Inflammatory response
REACTOME_NF_KB_ACTIVATION_THROUGH_FADD_RIP_1_PATHWAY_MEDIATED_BY_CASPASE_8_AND_10	REACTOME	Inflammatory response
REACTOME_NF_KB_IS_ACTIVATED_AND_SIGNALS_SURVIVAL	REACTOME	Inflammatory response
REACTOME_OTHER_INTERLEUKIN_SIGNALING	REACTOME	Inflammatory response
REACTOME_P75NTR_SIGNALS_VIA_NF_KB	REACTOME	Inflammatory response
REACTOME_REGULATION_OF_TNFR1_SIGNALING	REACTOME	Inflammatory response
REACTOME_RIP_MEDIATED_NFKB_ACTIVATION_VIA_ZBP1	REACTOME	Inflammatory response
REACTOME_RUNX1_REGULATES_TRANSCRIPTION_OF_GENES_INVOLVED_IN_INTERLEUKIN_SIGNALING	REACTOME	Inflammatory response
REACTOME_SIGNALING_BY_INTERLEUKINS	REACTOME	Inflammatory response
REACTOME_TAK1_ACTIVATES_NFKB_BY_PHOSPHORYLATION_AND_ACTIVATION_OF_IKKS_COMPLEX	REACTOME	Inflammatory response
REACTOME_THE_NLRP3_INFLAMMASOME	REACTOME	Inflammatory response
REACTOME_TNF_RECEPTOR_SUPERFAMILY_TNFSF_MEMBERS_MEDIATING_NON_CANONICAL_NF_KB_PATHWAY	REACTOME	Inflammatory response
REACTOME_TNF_SIGNALING	REACTOME	Inflammatory response
REACTOME_TNFR1_INDUCED_NFKAPPAB_SIGNALING_PATHWAY	REACTOME	Inflammatory response
REACTOME_TNFR1_INDUCED_PROAPOPTOTIC_SIGNALING	REACTOME	Inflammatory response
REACTOME_TNFR1_MEDIATED_CERAMIDE_PRODUCTION	REACTOME	Inflammatory response
REACTOME_TNFR2_NON_CANONICAL_NF_KB_PATHWAY	REACTOME	Inflammatory response
REACTOME_TNFS_BIND_THEIR_PHYSIOLOGICAL_RECEPTORS	REACTOME	Inflammatory response
REACTOME_TRAF6_MEDIATED_NF_KB_ACTIVATION	REACTOME	Inflammatory response
WP_ACTIVATION_OF_NLRP3_INFLAMMASOME_BY_SARSCOV2	WP	Inflammatory response
WP_ANTIVIRAL_AND_ANTIINFLAMMATORY_EFFECTS_OF_NRF2_ON_SARSCOV2_PATHWAY	WP	Inflammatory response
WP_APOE_AND_MIR146_IN_INFLAMMATION_AND_ATHEROSCLEROSIS	WP	Inflammatory response
WP_CANONICAL_NFKB_PATHWAY	WP	Inflammatory response
WP_CELLS_AND_MOLECULES_INVOLVED_IN_LOCAL_ACUTE_INFLAMMATORY_RESPONSE	WP	Inflammatory response
WP_CHEMOKINE_SIGNALING_PATHWAY	WP	Inflammatory response
WP_CYTOKINES_AND_INFLAMMATORY_RESPONSE	WP	Inflammatory response
WP_IL10_ANTIINFLAMMATORY_SIGNALING_PATHWAY	WP	Inflammatory response
WP_INFLAMMATORY_RESPONSE_PATHWAY	WP	Inflammatory response
WP_INTERLEUKIN1_IL1_STRUCTURAL_PATHWAY	WP	Inflammatory response
WP_INTERLEUKIN1_INDUCED_ACTIVATION_OF_NFKB	WP	Inflammatory response
WP_INTERLEUKIN11_SIGNALING_PATHWAY	WP	Inflammatory response
WP_MAPK_AND_NFKB_SIGNALING_PATHWAYS_INHIBITED_BY_YERSINIA_YOPJ	WP	Inflammatory response
WP_NANOMATERIALINDUCED_INFLAMMASOME_ACTIVATION	WP	Inflammatory response
WP_NEUROINFLAMMATION	WP	Inflammatory response
WP_NEUROINFLAMMATION_AND_GLUTAMATERGIC_SIGNALING	WP	Inflammatory response
WP_OVERVIEW_OF_PROINFLAMMATORY_AND_PROFIBROTIC_MEDIATORS	WP	Inflammatory response
WP_PHOTODYNAMIC_THERAPYINDUCED_NFKB_SURVIVAL_SIGNALING	WP	Inflammatory response
WP_QUERCETIN_AND_NFKB_AP1_INDUCED_APOPTOSIS	WP	Inflammatory response
WP_RELATIONSHIP_BETWEEN_INFLAMMATION_COX2_AND_EGFR	WP	Inflammatory response
WP_RESISTIN_AS_A_REGULATOR_OF_INFLAMMATION	WP	Inflammatory response
WP_SELECTIVE_EXPRESSION_OF_CHEMOKINE_RECEPTORS_DURING_TCELL_POLARIZATION	WP	Inflammatory response
WP_SUPRESSION_OF_HMGB1_MEDIATED_INFLAMMATION_BY_THBD	WP	Inflammatory response
WP_TNFALPHA_SIGNALING_PATHWAY	WP	Inflammatory response
WP_TNFRELATED_WEAK_INDUCER_OF_APOPTOSIS_TWEAK_SIGNALING_PATHWAY	WP	Inflammatory response
WP_VITAMIN_D_IN_INFLAMMATORY_DISEASES	WP	Inflammatory response
PID_NFKAPPAB_ATYPICAL_PATHWAY	PID	Inflammatory response
PID_NFKAPPAB_CANONICAL_PATHWAY	PID	Inflammatory response
PID_TNF_PATHWAY	PID	Inflammatory response
KEGG_ADIPOCYTOKINE_SIGNALING_PATHWAY	KEGG	Inflammatory response
KEGG_CHEMOKINE_SIGNALING_PATHWAY	KEGG	Inflammatory response
KEGG_CYTOKINE_CYTOKINE_RECEPTOR_INTERACTION	KEGG	Inflammatory response
BIOCARTA_CYTOKINE_PATHWAY	BIOCARTA	Inflammatory response
BIOCARTA_EPONFKB_PATHWAY	BIOCARTA	Inflammatory response
BIOCARTA_INFLAM_PATHWAY	BIOCARTA	Inflammatory response
BIOCARTA_NFKB_PATHWAY	BIOCARTA	Inflammatory response
BIOCARTA_TNFR1_PATHWAY	BIOCARTA	Inflammatory response
BIOCARTA_TNFR2_PATHWAY	BIOCARTA	Inflammatory response
GOBP_ACTIVATION_OF_NF_KAPPAB_INDUCING_KINASE_ACTIVITY	GO-BP	Inflammatory response
GOBP_ACUTE_INFLAMMATORY_RESPONSE	GO-BP	Inflammatory response
GOBP_ACUTE_INFLAMMATORY_RESPONSE_TO_ANTIGENIC_STIMULUS	GO-BP	Inflammatory response
GOBP_B_CELL_CHEMOTAXIS	GO-BP	Inflammatory response
GOBP_CD4_POSITIVE_ALPHA_BETA_T_CELL_CYTOKINE_PRODUCTION	GO-BP	Inflammatory response
GOBP_CELL_CHEMOTAXIS	GO-BP	Inflammatory response
GOBP_CELLULAR_RESPONSE_TO_INTERLEUKIN_1	GO-BP	Inflammatory response
GOBP_CHEMOKINE_C_C_MOTIF_LIGAND_5_PRODUCTION	GO-BP	Inflammatory response
GOBP_CHEMOKINE_C_X_C_MOTIF_LIGAND_1_PRODUCTION	GO-BP	Inflammatory response
GOBP_CHEMOKINE_C_X_C_MOTIF_LIGAND_12_SIGNALING_PATHWAY	GO-BP	Inflammatory response
GOBP_CHEMOKINE_C_X_C_MOTIF_LIGAND_2_PRODUCTION	GO-BP	Inflammatory response
GOBP_CHEMOKINE_PRODUCTION	GO-BP	Inflammatory response
GOBP_CHRONIC_INFLAMMATORY_RESPONSE	GO-BP	Inflammatory response
GOBP_CONNECTIVE_TISSUE_REPLACEMENT_INVOLVED_IN_INFLAMMATORY_RESPONSE_WOUND_HEALING	GO-BP	Inflammatory response
GOBP_CYTOKINE_MEDIATED_SIGNALING_PATHWAY	GO-BP	Inflammatory response
GOBP_CYTOKINE_PRODUCTION	GO-BP	Inflammatory response
GOBP_CYTOKINE_PRODUCTION_INVOLVED_IN_IMMUNE_RESPONSE	GO-BP	Inflammatory response
GOBP_CYTOKINE_PRODUCTION_INVOLVED_IN_INFLAMMATORY_RESPONSE	GO-BP	Inflammatory response
GOBP_CYTOKINETIC_PROCESS	GO-BP	Inflammatory response
GOBP_CYTOPLASMIC_SEQUESTERING_OF_NF_KAPPAB	GO-BP	Inflammatory response
GOBP_DENDRITIC_CELL_CHEMOTAXIS	GO-BP	Inflammatory response
GOBP_DENDRITIC_CELL_CYTOKINE_PRODUCTION	GO-BP	Inflammatory response
GOBP_ENDOTHELIAL_CELL_CHEMOTAXIS	GO-BP	Inflammatory response
GOBP_EOSINOPHIL_CHEMOTAXIS	GO-BP	Inflammatory response
GOBP_GRANULOCYTE_CHEMOTAXIS	GO-BP	Inflammatory response
GOBP_HISTAMINE_PRODUCTION_INVOLVED_IN_INFLAMMATORY_RESPONSE	GO-BP	Inflammatory response
GOBP_I_KAPPAB_KINASE_NF_KAPPAB_SIGNALING	GO-BP	Inflammatory response
GOBP_INDUCTION_OF_POSITIVE_CHEMOTAXIS	GO-BP	Inflammatory response
GOBP_INFLAMMASOME_COMPLEX_ASSEMBLY	GO-BP	Inflammatory response
GOBP_INFLAMMATORY_CELL_APOPTOTIC_PROCESS	GO-BP	Inflammatory response
GOBP_INFLAMMATORY_RESPONSE	GO-BP	Inflammatory response
GOBP_INFLAMMATORY_RESPONSE_TO_ANTIGENIC_STIMULUS	GO-BP	Inflammatory response
GOBP_INFLAMMATORY_RESPONSE_TO_WOUNDING	GO-BP	Inflammatory response
GOBP_INTERLEUKIN_1_ALPHA_PRODUCTION	GO-BP	Inflammatory response
GOBP_INTERLEUKIN_1_MEDIATED_SIGNALING_PATHWAY	GO-BP	Inflammatory response
GOBP_INTERLEUKIN_1_PRODUCTION	GO-BP	Inflammatory response
GOBP_INTERLEUKIN_10_PRODUCTION	GO-BP	Inflammatory response
GOBP_INTERLEUKIN_12_PRODUCTION	GO-BP	Inflammatory response
GOBP_INTERLEUKIN_13_PRODUCTION	GO-BP	Inflammatory response
GOBP_INTERLEUKIN_15_MEDIATED_SIGNALING_PATHWAY	GO-BP	Inflammatory response
GOBP_INTERLEUKIN_17_PRODUCTION	GO-BP	Inflammatory response
GOBP_INTERLEUKIN_18_MEDIATED_SIGNALING_PATHWAY	GO-BP	Inflammatory response
GOBP_INTERLEUKIN_18_PRODUCTION	GO-BP	Inflammatory response
GOBP_INTERLEUKIN_2_MEDIATED_SIGNALING_PATHWAY	GO-BP	Inflammatory response
GOBP_INTERLEUKIN_2_PRODUCTION	GO-BP	Inflammatory response
GOBP_INTERLEUKIN_21_PRODUCTION	GO-BP	Inflammatory response
GOBP_INTERLEUKIN_23_PRODUCTION	GO-BP	Inflammatory response
GOBP_INTERLEUKIN_27_MEDIATED_SIGNALING_PATHWAY	GO-BP	Inflammatory response
GOBP_INTERLEUKIN_4_MEDIATED_SIGNALING_PATHWAY	GO-BP	Inflammatory response
GOBP_INTERLEUKIN_4_PRODUCTION	GO-BP	Inflammatory response
GOBP_INTERLEUKIN_5_PRODUCTION	GO-BP	Inflammatory response
GOBP_INTERLEUKIN_6_MEDIATED_SIGNALING_PATHWAY	GO-BP	Inflammatory response
GOBP_INTERLEUKIN_6_PRODUCTION	GO-BP	Inflammatory response
GOBP_INTERLEUKIN_8_PRODUCTION	GO-BP	Inflammatory response
GOBP_LEUKOCYTE_CHEMOTAXIS	GO-BP	Inflammatory response
GOBP_LEUKOCYTE_CHEMOTAXIS_INVOLVED_IN_INFLAMMATORY_RESPONSE	GO-BP	Inflammatory response
GOBP_LEUKOCYTE_MIGRATION_INVOLVED_IN_INFLAMMATORY_RESPONSE	GO-BP	Inflammatory response
GOBP_LYMPHOCYTE_CHEMOTAXIS	GO-BP	Inflammatory response
GOBP_MACROPHAGE_CHEMOTAXIS	GO-BP	Inflammatory response
GOBP_MACROPHAGE_CYTOKINE_PRODUCTION	GO-BP	Inflammatory response
GOBP_MACROPHAGE_INFLAMMATORY_PROTEIN_1_ALPHA_PRODUCTION	GO-BP	Inflammatory response
GOBP_MAST_CELL_CYTOKINE_PRODUCTION	GO-BP	Inflammatory response
GOBP_MONOCYTE_CHEMOTAXIS	GO-BP	Inflammatory response
GOBP_MYELOID_DENDRITIC_CELL_CHEMOTAXIS	GO-BP	Inflammatory response
GOBP_MYELOID_DENDRITIC_CELL_CYTOKINE_PRODUCTION	GO-BP	Inflammatory response
GOBP_MYELOID_LEUKOCYTE_CYTOKINE_PRODUCTION	GO-BP	Inflammatory response
GOBP_NATURAL_KILLER_CELL_CHEMOTAXIS	GO-BP	Inflammatory response
GOBP_NATURAL_KILLER_CELL_CYTOKINE_PRODUCTION	GO-BP	Inflammatory response
GOBP_NEUROINFLAMMATORY_RESPONSE	GO-BP	Inflammatory response
GOBP_NEUTROPHIL_CHEMOTAXIS	GO-BP	Inflammatory response
GOBP_NIK_NF_KAPPAB_SIGNALING	GO-BP	Inflammatory response
GOBP_POSITIVE_CHEMOTAXIS	GO-BP	Inflammatory response
GOBP_POSITIVE_REGULATION_OF_ACUTE_INFLAMMATORY_RESPONSE	GO-BP	Inflammatory response
GOBP_POSITIVE_REGULATION_OF_ACUTE_INFLAMMATORY_RESPONSE_TO_ANTIGENIC_STIMULUS	GO-BP	Inflammatory response
GOBP_POSITIVE_REGULATION_OF_CHEMOKINE_C_C_MOTIF_LIGAND_5_PRODUCTION	GO-BP	Inflammatory response
GOBP_POSITIVE_REGULATION_OF_CHEMOKINE_C_X_C_MOTIF_LIGAND_1_PRODUCTION	GO-BP	Inflammatory response
GOBP_POSITIVE_REGULATION_OF_CHEMOKINE_C_X_C_MOTIF_LIGAND_2_PRODUCTION	GO-BP	Inflammatory response
GOBP_POSITIVE_REGULATION_OF_CHEMOKINE_PRODUCTION	GO-BP	Inflammatory response
GOBP_POSITIVE_REGULATION_OF_CHEMOTAXIS	GO-BP	Inflammatory response
GOBP_POSITIVE_REGULATION_OF_CYTOKINE_PRODUCTION	GO-BP	Inflammatory response
GOBP_POSITIVE_REGULATION_OF_CYTOKINE_PRODUCTION_INVOLVED_IN_IMMUNE_RESPONSE	GO-BP	Inflammatory response
GOBP_POSITIVE_REGULATION_OF_CYTOKINE_PRODUCTION_INVOLVED_IN_INFLAMMATORY_RESPONSE	GO-BP	Inflammatory response
GOBP_POSITIVE_REGULATION_OF_DENDRITIC_CELL_CYTOKINE_PRODUCTION	GO-BP	Inflammatory response
GOBP_POSITIVE_REGULATION_OF_ENDOTHELIAL_CELL_CHEMOTAXIS	GO-BP	Inflammatory response
GOBP_POSITIVE_REGULATION_OF_ENDOTHELIAL_CELL_CHEMOTAXIS_BY_VEGF_ACTIVATED_VASCULAR_ENDOTHELIAL_GROWTH_FACTOR_RECEPTOR_SIGNALING_PATHWAY	GO-BP	Inflammatory response
GOBP_POSITIVE_REGULATION_OF_GRANULOCYTE_CHEMOTAXIS	GO-BP	Inflammatory response
GOBP_POSITIVE_REGULATION_OF_I_KAPPAB_KINASE_NF_KAPPAB_SIGNALING	GO-BP	Inflammatory response
GOBP_POSITIVE_REGULATION_OF_INFLAMMATORY_RESPONSE	GO-BP	Inflammatory response
GOBP_POSITIVE_REGULATION_OF_INFLAMMATORY_RESPONSE_TO_ANTIGENIC_STIMULUS	GO-BP	Inflammatory response
GOBP_POSITIVE_REGULATION_OF_INTERLEUKIN_1_ALPHA_PRODUCTION	GO-BP	Inflammatory response
GOBP_POSITIVE_REGULATION_OF_INTERLEUKIN_1_BETA_PRODUCTION	GO-BP	Inflammatory response
GOBP_POSITIVE_REGULATION_OF_INTERLEUKIN_1_PRODUCTION	GO-BP	Inflammatory response
GOBP_POSITIVE_REGULATION_OF_INTERLEUKIN_10_PRODUCTION	GO-BP	Inflammatory response
GOBP_POSITIVE_REGULATION_OF_INTERLEUKIN_12_PRODUCTION	GO-BP	Inflammatory response
GOBP_POSITIVE_REGULATION_OF_INTERLEUKIN_13_PRODUCTION	GO-BP	Inflammatory response
GOBP_POSITIVE_REGULATION_OF_INTERLEUKIN_17_PRODUCTION	GO-BP	Inflammatory response
GOBP_POSITIVE_REGULATION_OF_INTERLEUKIN_18_PRODUCTION	GO-BP	Inflammatory response
GOBP_POSITIVE_REGULATION_OF_INTERLEUKIN_2_PRODUCTION	GO-BP	Inflammatory response
GOBP_POSITIVE_REGULATION_OF_INTERLEUKIN_23_PRODUCTION	GO-BP	Inflammatory response
GOBP_POSITIVE_REGULATION_OF_INTERLEUKIN_4_PRODUCTION	GO-BP	Inflammatory response
GOBP_POSITIVE_REGULATION_OF_INTERLEUKIN_5_PRODUCTION	GO-BP	Inflammatory response
GOBP_POSITIVE_REGULATION_OF_INTERLEUKIN_6_PRODUCTION	GO-BP	Inflammatory response
GOBP_POSITIVE_REGULATION_OF_INTERLEUKIN_8_PRODUCTION	GO-BP	Inflammatory response
GOBP_POSITIVE_REGULATION_OF_LEUKOCYTE_CHEMOTAXIS	GO-BP	Inflammatory response
GOBP_POSITIVE_REGULATION_OF_LYMPHOCYTE_CHEMOTAXIS	GO-BP	Inflammatory response
GOBP_POSITIVE_REGULATION_OF_MACROPHAGE_CHEMOTAXIS	GO-BP	Inflammatory response
GOBP_POSITIVE_REGULATION_OF_MACROPHAGE_CYTOKINE_PRODUCTION	GO-BP	Inflammatory response
GOBP_POSITIVE_REGULATION_OF_MAST_CELL_CHEMOTAXIS	GO-BP	Inflammatory response
GOBP_POSITIVE_REGULATION_OF_MONOCYTE_CHEMOTAXIS	GO-BP	Inflammatory response
GOBP_POSITIVE_REGULATION_OF_MYELOID_LEUKOCYTE_CYTOKINE_PRODUCTION_INVOLVED_IN_IMMUNE_RESPONSE	GO-BP	Inflammatory response
GOBP_POSITIVE_REGULATION_OF_NATURAL_KILLER_CELL_CHEMOTAXIS	GO-BP	Inflammatory response
GOBP_POSITIVE_REGULATION_OF_NEUROINFLAMMATORY_RESPONSE	GO-BP	Inflammatory response
GOBP_POSITIVE_REGULATION_OF_NF_KAPPAB_TRANSCRIPTION_FACTOR_ACTIVITY	GO-BP	Inflammatory response
GOBP_POSITIVE_REGULATION_OF_NIK_NF_KAPPAB_SIGNALING	GO-BP	Inflammatory response
GOBP_POSITIVE_REGULATION_OF_NLRP3_INFLAMMASOME_COMPLEX_ASSEMBLY	GO-BP	Inflammatory response
GOBP_POSITIVE_REGULATION_OF_RESPONSE_TO_CYTOKINE_STIMULUS	GO-BP	Inflammatory response
GOBP_POSITIVE_REGULATION_OF_T_CELL_CYTOKINE_PRODUCTION	GO-BP	Inflammatory response
GOBP_POSITIVE_REGULATION_OF_T_HELPER_2_CELL_CYTOKINE_PRODUCTION	GO-BP	Inflammatory response
GOBP_POSITIVE_REGULATION_OF_TUMOR_NECROSIS_FACTOR_SUPERFAMILY_CYTOKINE_PRODUCTION	GO-BP	Inflammatory response
GOBP_PRODUCTION_OF_MOLECULAR_MEDIATOR_INVOLVED_IN_INFLAMMATORY_RESPONSE	GO-BP	Inflammatory response
GOBP_REGULATION_OF_ACUTE_INFLAMMATORY_RESPONSE	GO-BP	Inflammatory response
GOBP_REGULATION_OF_ACUTE_INFLAMMATORY_RESPONSE_TO_ANTIGENIC_STIMULUS	GO-BP	Inflammatory response
GOBP_REGULATION_OF_CELL_CHEMOTAXIS_TO_FIBROBLAST_GROWTH_FACTOR	GO-BP	Inflammatory response
GOBP_REGULATION_OF_CHEMOKINE_MEDIATED_SIGNALING_PATHWAY	GO-BP	Inflammatory response
GOBP_REGULATION_OF_CHEMOTAXIS	GO-BP	Inflammatory response
GOBP_REGULATION_OF_CHRONIC_INFLAMMATORY_RESPONSE	GO-BP	Inflammatory response
GOBP_REGULATION_OF_DENDRITIC_CELL_CHEMOTAXIS	GO-BP	Inflammatory response
GOBP_REGULATION_OF_ENDOTHELIAL_CELL_CHEMOTAXIS	GO-BP	Inflammatory response
GOBP_REGULATION_OF_GRANULOCYTE_CHEMOTAXIS	GO-BP	Inflammatory response
GOBP_REGULATION_OF_INFLAMMATORY_RESPONSE	GO-BP	Inflammatory response
GOBP_REGULATION_OF_INFLAMMATORY_RESPONSE_TO_ANTIGENIC_STIMULUS	GO-BP	Inflammatory response
GOBP_REGULATION_OF_INFLAMMATORY_RESPONSE_TO_WOUNDING	GO-BP	Inflammatory response
GOBP_REGULATION_OF_INTERLEUKIN_1_MEDIATED_SIGNALING_PATHWAY	GO-BP	Inflammatory response
GOBP_REGULATION_OF_INTERLEUKIN_6_MEDIATED_SIGNALING_PATHWAY	GO-BP	Inflammatory response
GOBP_REGULATION_OF_LEUKOCYTE_CHEMOTAXIS	GO-BP	Inflammatory response
GOBP_REGULATION_OF_LYMPHOCYTE_CHEMOTAXIS	GO-BP	Inflammatory response
GOBP_REGULATION_OF_MACROPHAGE_CHEMOTAXIS	GO-BP	Inflammatory response
GOBP_REGULATION_OF_MAST_CELL_CHEMOTAXIS	GO-BP	Inflammatory response
GOBP_REGULATION_OF_MONOCYTE_CHEMOTAXIS	GO-BP	Inflammatory response
GOBP_REGULATION_OF_NATURAL_KILLER_CELL_CHEMOTAXIS	GO-BP	Inflammatory response
GOBP_REGULATION_OF_NEUTROPHIL_CHEMOTAXIS	GO-BP	Inflammatory response
GOBP_REGULATION_OF_NIK_NF_KAPPAB_SIGNALING	GO-BP	Inflammatory response
GOBP_REGULATION_OF_POSITIVE_CHEMOTAXIS	GO-BP	Inflammatory response
GOBP_REGULATION_OF_RESPONSE_TO_CYTOKINE_STIMULUS	GO-BP	Inflammatory response
GOBP_REGULATION_OF_SMOOTH_MUSCLE_CELL_CHEMOTAXIS	GO-BP	Inflammatory response
GOBP_REGULATION_OF_T_CELL_CHEMOTAXIS	GO-BP	Inflammatory response
GOBP_RESPIRATORY_BURST_INVOLVED_IN_INFLAMMATORY_RESPONSE	GO-BP	Inflammatory response
GOBP_RESPONSE_TO_CHEMOKINE	GO-BP	Inflammatory response
GOBP_RESPONSE_TO_CYTOKINE	GO-BP	Inflammatory response
GOBP_RESPONSE_TO_INTERLEUKIN_1	GO-BP	Inflammatory response
GOBP_RESPONSE_TO_INTERLEUKIN_12	GO-BP	Inflammatory response
GOBP_RESPONSE_TO_INTERLEUKIN_15	GO-BP	Inflammatory response
GOBP_RESPONSE_TO_INTERLEUKIN_17	GO-BP	Inflammatory response
GOBP_RESPONSE_TO_INTERLEUKIN_18	GO-BP	Inflammatory response
GOBP_RESPONSE_TO_INTERLEUKIN_2	GO-BP	Inflammatory response
GOBP_RESPONSE_TO_INTERLEUKIN_3	GO-BP	Inflammatory response
GOBP_RESPONSE_TO_INTERLEUKIN_4	GO-BP	Inflammatory response
GOBP_RESPONSE_TO_INTERLEUKIN_6	GO-BP	Inflammatory response
GOBP_RESPONSE_TO_INTERLEUKIN_7	GO-BP	Inflammatory response
GOBP_SMOOTH_MUSCLE_CELL_CHEMOTAXIS	GO-BP	Inflammatory response
GOBP_T_CELL_CHEMOTAXIS	GO-BP	Inflammatory response
GOBP_T_CELL_CYTOKINE_PRODUCTION	GO-BP	Inflammatory response
GOBP_T_HELPER_1_CELL_CYTOKINE_PRODUCTION	GO-BP	Inflammatory response
GOBP_T_HELPER_2_CELL_CYTOKINE_PRODUCTION	GO-BP	Inflammatory response
GOBP_TNFSF11_MEDIATED_SIGNALING_PATHWAY	GO-BP	Inflammatory response
GOBP_TUMOR_NECROSIS_FACTOR_SUPERFAMILY_CYTOKINE_PRODUCTION	GO-BP	Inflammatory response
GOBP_WOUND_HEALING_INVOLVED_IN_INFLAMMATORY_RESPONSE	GO-BP	Inflammatory response

## Sheet: DDR
Pathway	Database	Pathway_Group
HALLMARK_DNA_REPAIR	HALLMARK	DNA damage response	HALLMARK (human MSigDB): 10.1016/j.cels.2015.12.004
REACTOME_ACTIVATION_OF_ATR_IN_RESPONSE_TO_REPLICATION_STRESS	REACTOME	DNA damage response	REACTOME: doi.org/10.1093/nar/gkad1025
REACTOME_BASE_EXCISION_REPAIR	REACTOME	DNA damage response	WP (WikiPathways): doi.org/10.1093/nar/gkad960
REACTOME_BASE_EXCISION_REPAIR_AP_SITE_FORMATION	REACTOME	DNA damage response	PID (the Pathway Interaction Database): 10.1093/nar/gkn653
REACTOME_DISEASES_OF_BASE_EXCISION_REPAIR	REACTOME	DNA damage response	KEGG (Kyoto Encyclopedia of Genes and Genomes): 10.1093/nar/30.1.42
REACTOME_DISEASES_OF_DNA_REPAIR	REACTOME	DNA damage response	BIOCARTA: doi.org/10.1089/152791601750294344
REACTOME_DISEASES_OF_MISMATCH_REPAIR_MMR	REACTOME	DNA damage response	GO-BP (Gene Ontology - Biological Process): 10.5281/zenodo.10536401
REACTOME_DNA_DAMAGE_BYPASS	REACTOME	DNA damage response
REACTOME_DNA_DAMAGE_RECOGNITION_IN_GG_NER	REACTOME	DNA damage response
REACTOME_DNA_DAMAGE_REVERSAL	REACTOME	DNA damage response
REACTOME_DNA_DAMAGE_TELOMERE_STRESS_INDUCED_SENESCENCE	REACTOME	DNA damage response
REACTOME_DNA_DOUBLE_STRAND_BREAK_REPAIR	REACTOME	DNA damage response
REACTOME_DNA_DOUBLE_STRAND_BREAK_RESPONSE	REACTOME	DNA damage response
REACTOME_DNA_REPAIR	REACTOME	DNA damage response
REACTOME_G2_M_DNA_DAMAGE_CHECKPOINT	REACTOME	DNA damage response
REACTOME_GAP_FILLING_DNA_REPAIR_SYNTHESIS_AND_LIGATION_IN_GG_NER	REACTOME	DNA damage response
REACTOME_GLOBAL_GENOME_NUCLEOTIDE_EXCISION_REPAIR_GG_NER	REACTOME	DNA damage response
REACTOME_HDR_THROUGH_HOMOLOGOUS_RECOMBINATION_HRR	REACTOME	DNA damage response
REACTOME_HDR_THROUGH_MMEJ_ALT_NHEJ	REACTOME	DNA damage response
REACTOME_HDR_THROUGH_SINGLE_STRAND_ANNEALING_SSA	REACTOME	DNA damage response
REACTOME_HOMOLOGY_DIRECTED_REPAIR	REACTOME	DNA damage response
REACTOME_MISMATCH_REPAIR	REACTOME	DNA damage response
REACTOME_NONHOMOLOGOUS_END_JOINING_NHEJ	REACTOME	DNA damage response
REACTOME_NUCLEOTIDE_EXCISION_REPAIR	REACTOME	DNA damage response
REACTOME_PCNA_DEPENDENT_LONG_PATCH_BASE_EXCISION_REPAIR	REACTOME	DNA damage response
REACTOME_POLB_DEPENDENT_LONG_PATCH_BASE_EXCISION_REPAIR	REACTOME	DNA damage response
REACTOME_PROCESSING_OF_DNA_DOUBLE_STRAND_BREAK_ENDS	REACTOME	DNA damage response
REACTOME_RECOGNITION_OF_DNA_DAMAGE_BY_PCNA_CONTAINING_REPLICATION_COMPLEX	REACTOME	DNA damage response
REACTOME_SENSING_OF_DNA_DOUBLE_STRAND_BREAKS	REACTOME	DNA damage response
REACTOME_SUMOYLATION_OF_DNA_DAMAGE_RESPONSE_AND_REPAIR_PROTEINS	REACTOME	DNA damage response
REACTOME_TP53_REGULATES_TRANSCRIPTION_OF_DNA_REPAIR_GENES	REACTOME	DNA damage response
REACTOME_TRANSCRIPTION_COUPLED_NUCLEOTIDE_EXCISION_REPAIR_TC_NER	REACTOME	DNA damage response
WP_ATR_SIGNALING	WP	DNA damage response
WP_BASE_EXCISION_REPAIR	WP	DNA damage response
WP_DNA_DAMAGE_RESPONSE	WP	DNA damage response
WP_DNA_DAMAGE_RESPONSE_ONLY_ATM_DEPENDENT	WP	DNA damage response
WP_DNA_IRDOUBLE_STRAND_BREAKS_AND_CELLULAR_RESPONSE_VIA_ATM	WP	DNA damage response
WP_DNA_MISMATCH_REPAIR	WP	DNA damage response
WP_DNA_REPAIR_PATHWAYS_FULL_NETWORK	WP	DNA damage response
WP_HOMOLOGOUS_RECOMBINATION	WP	DNA damage response
WP_MIRNA_REGULATION_OF_DNA_DAMAGE_RESPONSE	WP	DNA damage response
WP_MIRNAS_INVOLVED_IN_DNA_DAMAGE_RESPONSE	WP	DNA damage response
WP_NIPBL_ROLE_IN_DNA_DAMAGE_CORNELIA_DE_LANGE_SYNDROME	WP	DNA damage response
WP_NUCLEOTIDE_EXCISION_REPAIR	WP	DNA damage response
WP_NUCLEOTIDE_EXCISION_REPAIR_IN_XERODERMA_PIGMENTOSUM	WP	DNA damage response
WP_SMC1SMC3_ROLE_IN_DNA_DAMAGE_CORNELIA_DE_LANGE_SYNDROME	WP	DNA damage response
PID_ATR_PATHWAY	PID	DNA damage response
KEGG_BASE_EXCISION_REPAIR	KEGG	DNA damage response
KEGG_HOMOLOGOUS_RECOMBINATION	KEGG	DNA damage response
KEGG_MISMATCH_REPAIR	KEGG	DNA damage response
KEGG_NUCLEOTIDE_EXCISION_REPAIR	KEGG	DNA damage response
GOBP_BASE_EXCISION_REPAIR	GO-BP	DNA damage response
GOBP_BASE_EXCISION_REPAIR_AP_SITE_FORMATION	GO-BP	DNA damage response
GOBP_BASE_EXCISION_REPAIR_GAP_FILLING	GO-BP	DNA damage response
GOBP_CELLULAR_RESPONSE_TO_DNA_DAMAGE_STIMULUS	GO-BP	DNA damage response
GOBP_DNA_DAMAGE_INDUCED_PROTEIN_PHOSPHORYLATION	GO-BP	DNA damage response
GOBP_DNA_DAMAGE_RESPONSE_SIGNAL_TRANSDUCTION_BY_P53_CLASS_MEDIATOR	GO-BP	DNA damage response
GOBP_DNA_DAMAGE_RESPONSE_SIGNAL_TRANSDUCTION_RESULTING_IN_TRANSCRIPTION	GO-BP	DNA damage response
GOBP_DNA_DEALKYLATION_INVOLVED_IN_DNA_REPAIR	GO-BP	DNA damage response
GOBP_DNA_DOUBLE_STRAND_BREAK_PROCESSING	GO-BP	DNA damage response
GOBP_DNA_INTEGRITY_CHECKPOINT_SIGNALING	GO-BP	DNA damage response
GOBP_DNA_LIGATION_INVOLVED_IN_DNA_REPAIR	GO-BP	DNA damage response
GOBP_DNA_REPAIR	GO-BP	DNA damage response
GOBP_DNA_SYNTHESIS_INVOLVED_IN_DNA_REPAIR	GO-BP	DNA damage response
GOBP_DOUBLE_STRAND_BREAK_REPAIR	GO-BP	DNA damage response
GOBP_DOUBLE_STRAND_BREAK_REPAIR_INVOLVED_IN_MEIOTIC_RECOMBINATION	GO-BP	DNA damage response
GOBP_DOUBLE_STRAND_BREAK_REPAIR_VIA_BREAK_INDUCED_REPLICATION	GO-BP	DNA damage response
GOBP_DOUBLE_STRAND_BREAK_REPAIR_VIA_CLASSICAL_NONHOMOLOGOUS_END_JOINING	GO-BP	DNA damage response
GOBP_DOUBLE_STRAND_BREAK_REPAIR_VIA_NONHOMOLOGOUS_END_JOINING	GO-BP	DNA damage response
GOBP_DOUBLE_STRAND_BREAK_REPAIR_VIA_SINGLE_STRAND_ANNEALING	GO-BP	DNA damage response
GOBP_DOUBLE_STRAND_BREAK_REPAIR_VIA_SYNTHESIS_DEPENDENT_STRAND_ANNEALING	GO-BP	DNA damage response
GOBP_HOMOLOGOUS_RECOMBINATION	GO-BP	DNA damage response
GOBP_INTRINSIC_APOPTOTIC_SIGNALING_PATHWAY_IN_RESPONSE_TO_DNA_DAMAGE	GO-BP	DNA damage response
GOBP_INTRINSIC_APOPTOTIC_SIGNALING_PATHWAY_IN_RESPONSE_TO_DNA_DAMAGE_BY_P53_CLASS_MEDIATOR	GO-BP	DNA damage response
GOBP_MEIOTIC_DNA_DOUBLE_STRAND_BREAK_FORMATION	GO-BP	DNA damage response
GOBP_MISMATCH_REPAIR	GO-BP	DNA damage response
GOBP_MITOCHONDRIAL_DNA_REPAIR	GO-BP	DNA damage response
GOBP_NUCLEOTIDE_EXCISION_REPAIR	GO-BP	DNA damage response
GOBP_NUCLEOTIDE_EXCISION_REPAIR_DNA_GAP_FILLING	GO-BP	DNA damage response
GOBP_NUCLEOTIDE_EXCISION_REPAIR_DNA_INCISION	GO-BP	DNA damage response
GOBP_POSITIVE_REGULATION_OF_DNA_DAMAGE_RESPONSE_SIGNAL_TRANSDUCTION_BY_P53_CLASS_MEDIATOR	GO-BP	DNA damage response
GOBP_POSITIVE_REGULATION_OF_DNA_REPAIR	GO-BP	DNA damage response
GOBP_POSITIVE_REGULATION_OF_DOUBLE_STRAND_BREAK_REPAIR	GO-BP	DNA damage response
GOBP_POSITIVE_REGULATION_OF_DOUBLE_STRAND_BREAK_REPAIR_VIA_HOMOLOGOUS_RECOMBINATION	GO-BP	DNA damage response
GOBP_POSITIVE_REGULATION_OF_DOUBLE_STRAND_BREAK_REPAIR_VIA_NONHOMOLOGOUS_END_JOINING	GO-BP	DNA damage response
GOBP_POSITIVE_REGULATION_OF_INTRINSIC_APOPTOTIC_SIGNALING_PATHWAY_IN_RESPONSE_TO_DNA_DAMAGE	GO-BP	DNA damage response
GOBP_POSITIVE_REGULATION_OF_RESPONSE_TO_DNA_DAMAGE_STIMULUS	GO-BP	DNA damage response
GOBP_PROTEIN_LOCALIZATION_TO_SITE_OF_DOUBLE_STRAND_BREAK	GO-BP	DNA damage response
GOBP_REGULATION_OF_DNA_DAMAGE_CHECKPOINT	GO-BP	DNA damage response
GOBP_REGULATION_OF_DNA_DAMAGE_RESPONSE_SIGNAL_TRANSDUCTION_BY_P53_CLASS_MEDIATOR	GO-BP	DNA damage response
GOBP_REGULATION_OF_DNA_DAMAGE_RESPONSE_SIGNAL_TRANSDUCTION_BY_P53_CLASS_MEDIATOR_RESULTING_IN_TRANSCRIPTION_OF_P21_CLASS_MEDIATOR	GO-BP	DNA damage response
GOBP_REGULATION_OF_DNA_REPAIR	GO-BP	DNA damage response
GOBP_REGULATION_OF_DOUBLE_STRAND_BREAK_REPAIR	GO-BP	DNA damage response
GOBP_REGULATION_OF_DOUBLE_STRAND_BREAK_REPAIR_VIA_HOMOLOGOUS_RECOMBINATION	GO-BP	DNA damage response
GOBP_REGULATION_OF_DOUBLE_STRAND_BREAK_REPAIR_VIA_NONHOMOLOGOUS_END_JOINING	GO-BP	DNA damage response
GOBP_REGULATION_OF_INTRINSIC_APOPTOTIC_SIGNALING_PATHWAY_IN_RESPONSE_TO_DNA_DAMAGE	GO-BP	DNA damage response
GOBP_REGULATION_OF_INTRINSIC_APOPTOTIC_SIGNALING_PATHWAY_IN_RESPONSE_TO_DNA_DAMAGE_BY_P53_CLASS_MEDIATOR	GO-BP	DNA damage response
GOBP_REGULATION_OF_RESPONSE_TO_DNA_DAMAGE_STIMULUS	GO-BP	DNA damage response
GOBP_REPLICATION_BORN_DOUBLE_STRAND_BREAK_REPAIR_VIA_SISTER_CHROMATID_EXCHANGE	GO-BP	DNA damage response
GOBP_SIGNAL_TRANSDUCTION_IN_RESPONSE_TO_DNA_DAMAGE	GO-BP	DNA damage response
GOBP_SINGLE_STRAND_BREAK_REPAIR	GO-BP	DNA damage response
GOBP_TELOMERE_MAINTENANCE_IN_RESPONSE_TO_DNA_DAMAGE	GO-BP	DNA damage response
GOBP_TRANSCRIPTION_COUPLED_NUCLEOTIDE_EXCISION_REPAIR	GO-BP	DNA damage response
GOBP_UV_DAMAGE_EXCISION_REPAIR	GO-BP	DNA damage response

## Sheet: Cell Cycle
Pathway	Database	Pathway_Group
HALLMARK_E2F_TARGETS	HALLMARK	Cell cycle	HALLMARK (human MSigDB): 10.1016/j.cels.2015.12.004
HALLMARK_G2M_CHECKPOINT	HALLMARK	Cell cycle	REACTOME: doi.org/10.1093/nar/gkad1025
HALLMARK_MITOTIC_SPINDLE	HALLMARK	Cell cycle	WP (WikiPathways): doi.org/10.1093/nar/gkad960
HALLMARK_MYC_TARGETS_V1	HALLMARK	Cell cycle	PID (the Pathway Interaction Database): 10.1093/nar/gkn653
HALLMARK_MYC_TARGETS_V2	HALLMARK	Cell cycle	KEGG (Kyoto Encyclopedia of Genes and Genomes): 10.1093/nar/30.1.42
REACTOME_ABERRANT_REGULATION_OF_MITOTIC_EXIT_IN_CANCER_DUE_TO_RB1_DEFECTS	REACTOME	Cell cycle	BIOCARTA: doi.org/10.1089/152791601750294344
REACTOME_ABERRANT_REGULATION_OF_MITOTIC_G1_S_TRANSITION_IN_CANCER_DUE_TO_RB1_DEFECTS	REACTOME	Cell cycle	GO-BP (Gene Ontology - Biological Process): 10.5281/zenodo.10536401
REACTOME_APC_C_CDH1_MEDIATED_DEGRADATION_OF_CDC20_AND_OTHER_APC_C_CDH1_TARGETED_PROTEINS_IN_LATE_MITOSIS_EARLY_G1	REACTOME	Cell cycle
REACTOME_APC_C_MEDIATED_DEGRADATION_OF_CELL_CYCLE_PROTEINS	REACTOME	Cell cycle
REACTOME_CELL_CYCLE	REACTOME	Cell cycle
REACTOME_CELL_CYCLE_CHECKPOINTS	REACTOME	Cell cycle
REACTOME_CELL_CYCLE_MITOTIC	REACTOME	Cell cycle
REACTOME_CHROMOSOME_MAINTENANCE	REACTOME	Cell cycle
REACTOME_CYCLIN_A_B1_B2_ASSOCIATED_EVENTS_DURING_G2_M_TRANSITION	REACTOME	Cell cycle
REACTOME_CYCLIN_A_CDK2_ASSOCIATED_EVENTS_AT_S_PHASE_ENTRY	REACTOME	Cell cycle
REACTOME_DISEASES_OF_MITOTIC_CELL_CYCLE	REACTOME	Cell cycle
REACTOME_DNA_REPLICATION	REACTOME	Cell cycle
REACTOME_DNA_REPLICATION_INITIATION	REACTOME	Cell cycle
REACTOME_DNA_REPLICATION_PRE_INITIATION	REACTOME	Cell cycle
REACTOME_E2F_ENABLED_INHIBITION_OF_PRE_REPLICATION_COMPLEX_FORMATION	REACTOME	Cell cycle
REACTOME_E2F_MEDIATED_REGULATION_OF_DNA_REPLICATION	REACTOME	Cell cycle
REACTOME_FOXO_MEDIATED_TRANSCRIPTION_OF_CELL_CYCLE_GENES	REACTOME	Cell cycle
REACTOME_G0_AND_EARLY_G1	REACTOME	Cell cycle
REACTOME_G1_S_DNA_DAMAGE_CHECKPOINTS	REACTOME	Cell cycle
REACTOME_G1_S_SPECIFIC_TRANSCRIPTION	REACTOME	Cell cycle
REACTOME_G2_M_DNA_REPLICATION_CHECKPOINT	REACTOME	Cell cycle
REACTOME_INHIBITION_OF_THE_PROTEOLYTIC_ACTIVITY_OF_APC_C_REQUIRED_FOR_THE_ONSET_OF_ANAPHASE_BY_MITOTIC_SPINDLE_CHECKPOINT_COMPONENTS	REACTOME	Cell cycle
REACTOME_MASTL_FACILITATES_MITOTIC_PROGRESSION	REACTOME	Cell cycle
REACTOME_MITOTIC_G1_PHASE_AND_G1_S_TRANSITION	REACTOME	Cell cycle
REACTOME_MITOTIC_G2_G2_M_PHASES	REACTOME	Cell cycle
REACTOME_MITOTIC_METAPHASE_AND_ANAPHASE	REACTOME	Cell cycle
REACTOME_MITOTIC_PROMETAPHASE	REACTOME	Cell cycle
REACTOME_MITOTIC_PROPHASE	REACTOME	Cell cycle
REACTOME_MITOTIC_SPINDLE_CHECKPOINT	REACTOME	Cell cycle
REACTOME_POSTMITOTIC_NUCLEAR_PORE_COMPLEX_NPC_REFORMATION	REACTOME	Cell cycle
REACTOME_PTK6_REGULATES_CELL_CYCLE	REACTOME	Cell cycle
REACTOME_RECRUITMENT_OF_MITOTIC_CENTROSOME_PROTEINS_AND_COMPLEXES	REACTOME	Cell cycle
REACTOME_RECRUITMENT_OF_NUMA_TO_MITOTIC_CENTROSOMES	REACTOME	Cell cycle
REACTOME_REGULATION_OF_PLK1_ACTIVITY_AT_G2_M_TRANSITION	REACTOME	Cell cycle
REACTOME_S_PHASE	REACTOME	Cell cycle
REACTOME_SUMOYLATION_OF_DNA_REPLICATION_PROTEINS	REACTOME	Cell cycle
REACTOME_SYNTHESIS_OF_DNA	REACTOME	Cell cycle
REACTOME_TFAP2_AP_2_FAMILY_REGULATES_TRANSCRIPTION_OF_CELL_CYCLE_FACTORS	REACTOME	Cell cycle
REACTOME_THE_ROLE_OF_GTSE1_IN_G2_M_PROGRESSION_AFTER_G2_CHECKPOINT	REACTOME	Cell cycle
REACTOME_TP53_REGULATES_TRANSCRIPTION_OF_ADDITIONAL_CELL_CYCLE_GENES_WHOSE_EXACT_ROLE_IN_THE_P53_PATHWAY_REMAIN_UNCERTAIN	REACTOME	Cell cycle
REACTOME_TP53_REGULATES_TRANSCRIPTION_OF_CELL_CYCLE_GENES	REACTOME	Cell cycle
REACTOME_TP53_REGULATES_TRANSCRIPTION_OF_GENES_INVOLVED_IN_G1_CELL_CYCLE_ARREST	REACTOME	Cell cycle
REACTOME_TP53_REGULATES_TRANSCRIPTION_OF_GENES_INVOLVED_IN_G2_CELL_CYCLE_ARREST	REACTOME	Cell cycle
WP_CELL_CYCLE	WP	Cell cycle
WP_DNA_REPLICATION	WP	Cell cycle
WP_G1_TO_S_CELL_CYCLE_CONTROL	WP	Cell cycle
WP_MIR124_PREDICTED_INTERACTIONS_WITH_CELL_CYCLE_AND_DIFFERENTIATION	WP	Cell cycle
PID_E2F_PATHWAY	PID	Cell cycle
PID_MYC_ACTIV_PATHWAY	PID	Cell cycle
PID_MYC_PATHWAY	PID	Cell cycle
PID_MYC_REPRESS_PATHWAY	PID	Cell cycle
KEGG_CELL_CYCLE	KEGG	Cell cycle
KEGG_DNA_REPLICATION	KEGG	Cell cycle
BIOCARTA_SKP2E2F_PATHWAY	BIOCARTA	Cell cycle
GOBP_ATTACHMENT_OF_MITOTIC_SPINDLE_MICROTUBULES_TO_KINETOCHORE	GO-BP	Cell cycle
GOBP_CELL_CYCLE	GO-BP	Cell cycle
GOBP_CELL_CYCLE_CHECKPOINT_SIGNALING	GO-BP	Cell cycle
GOBP_CELL_CYCLE_DNA_REPLICATION	GO-BP	Cell cycle
GOBP_CELL_CYCLE_DNA_REPLICATION_INITIATION	GO-BP	Cell cycle
GOBP_CELL_CYCLE_G1_S_PHASE_TRANSITION	GO-BP	Cell cycle
GOBP_CELL_CYCLE_G2_M_PHASE_TRANSITION	GO-BP	Cell cycle
GOBP_CELL_CYCLE_PHASE_TRANSITION	GO-BP	Cell cycle
GOBP_CELL_CYCLE_PROCESS	GO-BP	Cell cycle
GOBP_CHROMOSOME_ORGANIZATION_INVOLVED_IN_MEIOTIC_CELL_CYCLE	GO-BP	Cell cycle
GOBP_DNA_DAMAGE_RESPONSE_SIGNAL_TRANSDUCTION_BY_P53_CLASS_MEDIATOR_RESULTING_IN_CELL_CYCLE_ARREST	GO-BP	Cell cycle
GOBP_DNA_DEPENDENT_DNA_REPLICATION	GO-BP	Cell cycle
GOBP_DNA_DEPENDENT_DNA_REPLICATION_MAINTENANCE_OF_FIDELITY	GO-BP	Cell cycle
GOBP_DNA_REPLICATION	GO-BP	Cell cycle
GOBP_DNA_REPLICATION_CHECKPOINT_SIGNALING	GO-BP	Cell cycle
GOBP_DNA_REPLICATION_DEPENDENT_CHROMATIN_ORGANIZATION	GO-BP	Cell cycle
GOBP_DNA_REPLICATION_INDEPENDENT_CHROMATIN_ORGANIZATION	GO-BP	Cell cycle
GOBP_DNA_REPLICATION_INITIATION	GO-BP	Cell cycle
GOBP_DNA_REPLICATION_SYNTHESIS_OF_RNA_PRIMER	GO-BP	Cell cycle
GOBP_DNA_STRAND_ELONGATION_INVOLVED_IN_DNA_REPLICATION	GO-BP	Cell cycle
GOBP_DNA_UNWINDING_INVOLVED_IN_DNA_REPLICATION	GO-BP	Cell cycle
GOBP_ESTABLISHMENT_OF_MITOTIC_SPINDLE_LOCALIZATION	GO-BP	Cell cycle
GOBP_EXIT_FROM_MITOSIS	GO-BP	Cell cycle
GOBP_G0_TO_G1_TRANSITION	GO-BP	Cell cycle
GOBP_G1_TO_G0_TRANSITION	GO-BP	Cell cycle
GOBP_G1_TO_G0_TRANSITION_INVOLVED_IN_CELL_DIFFERENTIATION	GO-BP	Cell cycle
GOBP_G2_MI_TRANSITION_OF_MEIOTIC_CELL_CYCLE	GO-BP	Cell cycle
GOBP_MEIOSIS_I_CELL_CYCLE_PROCESS	GO-BP	Cell cycle
GOBP_MEIOSIS_II_CELL_CYCLE_PROCESS	GO-BP	Cell cycle
GOBP_MEIOTIC_CELL_CYCLE	GO-BP	Cell cycle
GOBP_MEIOTIC_CELL_CYCLE_CHECKPOINT_SIGNALING	GO-BP	Cell cycle
GOBP_MEIOTIC_CELL_CYCLE_PHASE_TRANSITION	GO-BP	Cell cycle
GOBP_MEIOTIC_CELL_CYCLE_PROCESS	GO-BP	Cell cycle
GOBP_METAPHASE_ANAPHASE_TRANSITION_OF_CELL_CYCLE	GO-BP	Cell cycle
GOBP_MICROTUBULE_CYTOSKELETON_ORGANIZATION_INVOLVED_IN_MITOSIS	GO-BP	Cell cycle
GOBP_MITOCHONDRIAL_DNA_REPLICATION	GO-BP	Cell cycle
GOBP_MITOTIC_CELL_CYCLE	GO-BP	Cell cycle
GOBP_MITOTIC_CELL_CYCLE_CHECKPOINT_SIGNALING	GO-BP	Cell cycle
GOBP_MITOTIC_CELL_CYCLE_PHASE_TRANSITION	GO-BP	Cell cycle
GOBP_MITOTIC_CELL_CYCLE_PROCESS	GO-BP	Cell cycle
GOBP_MITOTIC_CHROMOSOME_CONDENSATION	GO-BP	Cell cycle
GOBP_MITOTIC_CYTOKINETIC_PROCESS	GO-BP	Cell cycle
GOBP_MITOTIC_DNA_INTEGRITY_CHECKPOINT_SIGNALING	GO-BP	Cell cycle
GOBP_MITOTIC_DNA_REPLICATION	GO-BP	Cell cycle
GOBP_MITOTIC_DNA_REPLICATION_CHECKPOINT_SIGNALING	GO-BP	Cell cycle
GOBP_MITOTIC_G1_S_TRANSITION_CHECKPOINT_SIGNALING	GO-BP	Cell cycle
GOBP_MITOTIC_G2_DNA_DAMAGE_CHECKPOINT_SIGNALING	GO-BP	Cell cycle
GOBP_MITOTIC_G2_M_TRANSITION_CHECKPOINT	GO-BP	Cell cycle
GOBP_MITOTIC_INTRA_S_DNA_DAMAGE_CHECKPOINT_SIGNALING	GO-BP	Cell cycle
GOBP_MITOTIC_METAPHASE_PLATE_CONGRESSION	GO-BP	Cell cycle
GOBP_MITOTIC_NUCLEAR_DIVISION	GO-BP	Cell cycle
GOBP_MITOTIC_NUCLEAR_MEMBRANE_DISASSEMBLY	GO-BP	Cell cycle
GOBP_MITOTIC_NUCLEAR_MEMBRANE_ORGANIZATION	GO-BP	Cell cycle
GOBP_MITOTIC_RECOMBINATION	GO-BP	Cell cycle
GOBP_MITOTIC_SISTER_CHROMATID_COHESION	GO-BP	Cell cycle
GOBP_MITOTIC_SISTER_CHROMATID_SEGREGATION	GO-BP	Cell cycle
GOBP_MITOTIC_SPINDLE_ASSEMBLY	GO-BP	Cell cycle
GOBP_MITOTIC_SPINDLE_MIDZONE_ASSEMBLY	GO-BP	Cell cycle
GOBP_MITOTIC_SPINDLE_ORGANIZATION	GO-BP	Cell cycle
GOBP_POSITIVE_REGULATION_OF_CELL_CYCLE	GO-BP	Cell cycle
GOBP_POSITIVE_REGULATION_OF_CELL_CYCLE_CHECKPOINT	GO-BP	Cell cycle
GOBP_POSITIVE_REGULATION_OF_CELL_CYCLE_G1_S_PHASE_TRANSITION	GO-BP	Cell cycle
GOBP_POSITIVE_REGULATION_OF_CELL_CYCLE_G2_M_PHASE_TRANSITION	GO-BP	Cell cycle
GOBP_POSITIVE_REGULATION_OF_CELL_CYCLE_PHASE_TRANSITION	GO-BP	Cell cycle
GOBP_POSITIVE_REGULATION_OF_CELL_CYCLE_PROCESS	GO-BP	Cell cycle
GOBP_POSITIVE_REGULATION_OF_DNA_DEPENDENT_DNA_REPLICATION	GO-BP	Cell cycle
GOBP_POSITIVE_REGULATION_OF_DNA_REPLICATION	GO-BP	Cell cycle
GOBP_POSITIVE_REGULATION_OF_G0_TO_G1_TRANSITION	GO-BP	Cell cycle
GOBP_POSITIVE_REGULATION_OF_G1_S_TRANSITION_OF_MITOTIC_CELL_CYCLE	GO-BP	Cell cycle
GOBP_POSITIVE_REGULATION_OF_MEIOTIC_CELL_CYCLE	GO-BP	Cell cycle
GOBP_POSITIVE_REGULATION_OF_MEIOTIC_CELL_CYCLE_PHASE_TRANSITION	GO-BP	Cell cycle
GOBP_POSITIVE_REGULATION_OF_METAPHASE_ANAPHASE_TRANSITION_OF_CELL_CYCLE	GO-BP	Cell cycle
GOBP_POSITIVE_REGULATION_OF_MITOTIC_CELL_CYCLE	GO-BP	Cell cycle
GOBP_POSITIVE_REGULATION_OF_MITOTIC_CELL_CYCLE_PHASE_TRANSITION	GO-BP	Cell cycle
GOBP_POSITIVE_REGULATION_OF_MITOTIC_CELL_CYCLE_SPINDLE_ASSEMBLY_CHECKPOINT	GO-BP	Cell cycle
GOBP_POSITIVE_REGULATION_OF_MITOTIC_NUCLEAR_DIVISION	GO-BP	Cell cycle
GOBP_POSITIVE_REGULATION_OF_NUCLEAR_CELL_CYCLE_DNA_REPLICATION	GO-BP	Cell cycle
GOBP_REGULATION_OF_CELL_CYCLE	GO-BP	Cell cycle
GOBP_REGULATION_OF_CELL_CYCLE_CHECKPOINT	GO-BP	Cell cycle
GOBP_REGULATION_OF_CELL_CYCLE_G1_S_PHASE_TRANSITION	GO-BP	Cell cycle
GOBP_REGULATION_OF_CELL_CYCLE_G2_M_PHASE_TRANSITION	GO-BP	Cell cycle
GOBP_REGULATION_OF_CELL_CYCLE_PHASE_TRANSITION	GO-BP	Cell cycle
GOBP_REGULATION_OF_CELL_CYCLE_PROCESS	GO-BP	Cell cycle
GOBP_REGULATION_OF_DNA_DEPENDENT_DNA_REPLICATION	GO-BP	Cell cycle
GOBP_REGULATION_OF_DNA_DEPENDENT_DNA_REPLICATION_INITIATION	GO-BP	Cell cycle
GOBP_REGULATION_OF_DNA_REPLICATION	GO-BP	Cell cycle
GOBP_REGULATION_OF_EXIT_FROM_MITOSIS	GO-BP	Cell cycle
GOBP_REGULATION_OF_G0_TO_G1_TRANSITION	GO-BP	Cell cycle
GOBP_REGULATION_OF_MEIOTIC_CELL_CYCLE	GO-BP	Cell cycle
GOBP_REGULATION_OF_MEIOTIC_CELL_CYCLE_PHASE_TRANSITION	GO-BP	Cell cycle
GOBP_REGULATION_OF_MITOCHONDRIAL_DNA_REPLICATION	GO-BP	Cell cycle
GOBP_REGULATION_OF_MITOTIC_CELL_CYCLE	GO-BP	Cell cycle
GOBP_REGULATION_OF_MITOTIC_CELL_CYCLE_PHASE_TRANSITION	GO-BP	Cell cycle
GOBP_REGULATION_OF_MITOTIC_CELL_CYCLE_SPINDLE_ASSEMBLY_CHECKPOINT	GO-BP	Cell cycle
GOBP_REGULATION_OF_MITOTIC_CENTROSOME_SEPARATION	GO-BP	Cell cycle
GOBP_REGULATION_OF_MITOTIC_NUCLEAR_DIVISION	GO-BP	Cell cycle
GOBP_REGULATION_OF_MITOTIC_RECOMBINATION	GO-BP	Cell cycle
GOBP_REGULATION_OF_MITOTIC_SISTER_CHROMATID_SEGREGATION	GO-BP	Cell cycle
GOBP_REGULATION_OF_MITOTIC_SPINDLE_ASSEMBLY	GO-BP	Cell cycle
GOBP_REGULATION_OF_NUCLEAR_CELL_CYCLE_DNA_REPLICATION	GO-BP	Cell cycle
GOBP_REGULATION_OF_TRANSCRIPTION_INVOLVED_IN_G1_S_TRANSITION_OF_MITOTIC_CELL_CYCLE	GO-BP	Cell cycle
GOBP_RESPONSE_TO_CELL_CYCLE_CHECKPOINT_SIGNALING	GO-BP	Cell cycle
