# Supplementary material for: Chromosomal instability shapes the tumor microenvironment of esophageal adenocarcinoma via a cGAS–chemokine–myeloid axis
Source: Sci Adv. 2026 Mar 11;12(11):eaeb1611. doi: 10.1126/sciadv.aeb1611 (PMC12978254; doi:10.1126/sciadv.aeb1611)
Supplement: Supplementary file 2 — Tables S1 to S9 [file sciadv.aeb1611_tables_s1_to_s9.zip › sciadv.aeb1611_table_s9.xlsx]

## Sheet: Immune panel
Primary antibody	Supplier	Catalog number	Antibody dilution	Antigen retrieval	Opal dye	Opal dilution	Opal Diluent
CD206	Abcam	ab64693	1:5,000	ER2/20min	520	1:150	1XPlus Automation Amplification Diluent
CD11b	Abcam	ab133357	1:20,000	ER2/20min	480	1:150	1XPlus Automation Amplification Diluent
CD3	Leica	NCL-L-CD3-565	1:500	ER2/20min	570	1:150	1XPlus Automation Amplification Diluent
CD11c	Abcam	ab52632	1:4,000	ER2/20min	620	1:150	1XPlus Automation Amplification Diluent
CD68	Dako	M0876	1:400	ER2/20min	690	1:150	1XPlus Automation Amplification Diluent
Pan-CK	Dako	M3515	1:1,000	ER2/20min	TSA-DIG	1:100	1XPlus Automation Amplification Diluent
					780	1:25	Antibody diluent

## Sheet: cGAS–STING panel
Primary antibody	Supplier	Catalog number	Antibody dilution	Antigen retrieval	Opal dye	Opal dilution	Opal Diluent
cGAS	Lifespan Biosciences	LS-C757990	1:400	ER2/20min	620	1:150	1XPlus Automation Amplification Diluent
STING	Proteintech	19851-1-AP	1:2,000	ER2/20min	480	1:150	1XPlus Automation Amplification Diluent
Pan-CK	Dako	M3515	1:1,500	ER2/20min	690	1:150	1XPlus Automation Amplification Diluent
